# Supplementary material for: Short Index of Job Satisfaction: Validity evidence from Portugal and Brazil
Source: PLoS One. 2020 Apr 14;15(4):e0231474. doi: 10.1371/journal.pone.0231474 (PMC7156096; doi:10.1371/journal.pone.0231474)
Supplement: S1 Dataset — (CSV) [file pone.0231474.s001.csv]

	Sex	Country	Socioeconomic_status	Academic_level	Occupational_group	Working_years_job_sector	Working_years_current_organization	Working_years_current_job	Age	SIJS1	SIJS2	SIJS3	SIJS4	SIJS5	QWLS1	QWLS2	QWLS3	QWLS4	QWLS5	QWLS6	QWLS7	QWLS8	QWLS9	QWLS10	QWLS11	QWLS12	QWLS13	QWLS14	QWLS15	QWLS16	OLBI1	OLBI2	OLBI3	OLBI4	OLBI5	OLBI6	OLBI7	OLBI8	OLBI9	OLBI10	OLBI11	OLBI12	OLBI14	OLBI15	OLBI16	UWES1	UWES2	UWES3	UWES4
1	Male	Brazil	A2	Post-graduation (not master neither PhD)	Managers	17	1	1	38	1	1	5	1	1	4	1	7	5	3	6	2	4	2	4	1	1	3	3	2	1	5	5	4	2	1	4	3	2	3	1	4	3	1	5	3	4	5	2	0
4	NA	Brazil	NA	NA	NA	NA	NA	NA	NA	2	4	4	5	5	NA	NA	NA	NA	NA	NA	NA	NA	NA	NA	NA	NA	NA	NA	NA	NA	NA	NA	NA	NA	NA	NA	NA	NA	NA	NA	NA	NA	NA	NA	NA	NA	NA	NA	NA
5	Male	Brazil	B1	Graduation	Clerical Support Workers	10	1	1	30	5	5	4	4	4	7	7	7	6	6	7	7	7	7	6	7	7	7	7	7	7	1	4	1	1	2	1	1	4	1	5	1	1	1	1	1	6	6	6	6
6	Female	Brazil	A2	Graduation	Clerical Support Workers	10	1	1	29	5	5	3	5	5	7	6	5	6	6	1	2	7	7	7	6	6	6	6	6	7	2	1	1	3	1	1	1	1	2	4	1	2	2	2	2	6	6	6	6
8	Female	Brazil	A1	Graduation	Professionals	5	5	4	35	4	4	4	4	5	6	4	4	3	4	4	4	2	3	5	4	4	5	4	4	4	3	4	1	2	3	3	2	4	2	4	3	4	3	3	4	5	5	5	5
9	Male	Brazil	A1	Graduation	Armed Forces Occupations	5	28	3	46	5	5	3	5	5	7	7	7	7	7	7	7	6	7	7	7	7	7	7	7	7	1	3	1	2	1	1	1	4	1	2	1	2	1	1	2	4	4	6	5
11	Male	Brazil	B2	Graduation	Professionals	13	13	13	40	5	1	1	1	3	3	1	1	1	7	1	3	1	1	1	1	1	1	7	1	7	5	5	4	5	5	4	5	5	5	5	1	5	2	5	5	2	2	3	2
14	Female	Brazil	A2	Master	Professionals	8	5	5	32	4	3	4	4	5	4	2	4	2	5	6	4	4	4	5	5	5	5	5	4	4	2	4	2	4	2	1	2	3	3	4	4	4	3	3	3	3	3	4	3
15	Female	Brazil	A2	NA	Managers	25	8	2	57	4	5	5	5	5	5	6	6	7	6	6	5	4	7	7	5	6	7	7	6	5	2	4	1	2	1	1	2	2	1	3	2	4	2	2	2	5	5	6	6
16	Female	Brazil	A1	NA	Managers	37	18	18	60	5	5	5	5	5	7	5	4	4	7	7	7	6	5	6	6	7	6	6	6	6	2	2	1	1	1	1	2	1	1	2	1	1	2	2	1	5	6	6	6
18	Female	Brazil	B1	Master	Professionals	1	0	0	28	4	4	5	4	5	7	5	2	5	5	6	7	3	6	7	6	5	5	7	7	7	2	4	1	1	1	1	2	1	2	4	2	4	3	3	3	4	4	6	6
19	NA	Brazil	NA	NA	NA	NA	NA	NA	NA	3	4	5	4	5	NA	NA	NA	NA	NA	NA	NA	NA	NA	NA	NA	NA	NA	NA	NA	NA	NA	NA	NA	NA	NA	NA	NA	NA	NA	NA	NA	NA	NA	NA	NA	NA	NA	NA	NA
20	Female	Brazil	A1	Master	Managers	22	13	6	45	4	4	4	4	5	6	6	5	6	5	6	7	4	7	7	5	6	6	6	5	5	3	2	1	2	3	1	3	2	1	2	2	1	2	3	3	5	5	5	4
22	Male	Brazil	B1	Unfinished graduation	Armed Forces Occupations	10	10	10	31	2	2	2	2	3	4	7	5	5	7	6	6	5	4	4	4	4	4	4	4	4	4	3	3	4	1	4	3	1	2	3	4	3	2	2	3	3	4	4	4
23	Female	Brazil	B1	Unfinished graduation	Technicians and Associate Professionals	2.6	2.6	2.6	43	3	4	5	3	5	4	1	7	1	1	2	2	1	1	2	1	1	4	1	7	1	4	4	2	2	1	5	3	5	5	4	5	5	2	4	5	5	4	5	2
24	Female	Brazil	A1	Post-graduation (not master neither PhD)	Armed Forces Occupations	8	1	1	31	3	3	4	2	5	5	6	2	7	3	5	6	1	2	7	3	2	5	2	2	3	2	4	2	2	2	2	2	4	1	4	2	3	2	4	3	4	3	4	2
25	Female	Brazil	A1	Graduation	Professionals	4	3	3	46	5	5	5	5	5	7	4	5	1	7	7	4	7	3	4	5	4	6	6	7	5	2	3	2	4	2	2	2	1	1	2	3	1	1	3	1	5	5	5	5
26	Female	Brazil	A1	NA	Professionals	3	3	3	42	5	4	4	4	5	7	5	5	5	6	6	6	5	5	6	5	5	5	5	3	3	2	4	2	2	2	3	2	3	2	4	4	3	1	2	2	4	4	5	5
27	Female	Brazil	A2	Master	Technicians and Associate Professionals	30	15	15	57	4	3	2	4	4	5	6	4	4	6	7	6	2	5	5	4	5	4	5	5	5	2	5	3	5	2	4	2	5	3	2	4	5	2	3	3	4	3	4	5
28	Female	Brazil	A1	Post-graduation (not master neither PhD)	Clerical Support Workers	12	1	1	36	4	4	2	3	4	5	1	7	6	4	7	4	4	5	5	6	4	5	7	5	1	2	4	3	5	1	2	2	5	2	3	5	5	1	2	2	6	6	6	6
29	Female	Brazil	A2	Post-graduation (not master neither PhD)	Technicians and Associate Professionals	14	14	14	38	3	2	2	1	1	5	6	6	5	6	7	2	7	1	1	1	1	3	4	4	2	5	5	4	5	3	4	4	4	4	5	5	5	3	4	5	4	4	4	2
31	Female	Brazil	B1	Graduation	Managers	45	26	26	76	4	5	4	3	5	7	4	6	5	7	5	7	6	7	7	6	7	6	6	5	5	2	2	2	4	4	2	2	2	3	4	4	4	4	3	3	4	3	6	6
33	Female	Brazil	A2	Post-graduation (not master neither PhD)	Technicians and Associate Professionals	0	0	0	24	4	4	2	3	5	4	1	3	5	3	7	7	5	5	7	6	6	7	7	6	6	1	5	2	5	4	2	2	5	4	5	4	4	2	2	3	4	3	5	6
34	Male	Brazil	NA	NA	NA	NA	NA	NA	NA	1	5	5	5	5	6	1	5	7	6	7	7	7	7	5	7	7	6	7	7	7	3	5	1	4	1	2	1	4	2	1	3	3	1	1	1	6	6	6	6
35	Female	Brazil	B1	Master	Professionals	7	6	6	30	3	3	4	3	3	7	7	7	7	7	7	5	5	5	7	5	5	5	5	6	5	2	4	3	4	3	3	3	4	4	3	4	4	3	3	4	4	4	4	4
36	Female	Brazil	A2	NA	Professionals	17	10	10	44	1	1	5	4	5	5	1	4	5	6	6	6	6	6	6	6	6	6	6	6	6	2	1	1	1	2	1	2	1	1	2	1	1	2	2	2	4	4	4	4
37	Female	Brazil	A2	NA	Technicians and Associate Professionals	26	26	26	50	4	3	4	2	4	6	4	5	4	6	7	5	5	3	6	2	4	2	5	2	6	3	4	2	2	2	1	2	2	1	2	5	2	2	3	3	4	4	4	4
38	Female	Brazil	A2	Unfinished graduation	Clerical Support Workers	21	4	4	41	2	1	2	1	3	1	3	2	5	3	5	2	4	1	1	1	1	2	1	4	2	5	4	4	5	4	4	4	4	1	5	4	4	4	5	4	3	3	1	1
39	Male	Brazil	A2	Post-graduation (not master neither PhD)	Managers	6	6	6	39	5	4	2	4	5	5	1	3	6	6	6	7	2	6	6	5	6	6	4	3	3	2	2	1	3	2	3	2	4	1	5	3	4	2	2	2	4	4	5	5
40	Female	Brazil	A2	NA	Professionals	8	8	13	35	4	3	5	4	5	6	2	5	5	7	6	5	6	4	6	4	4	6	5	5	3	2	4	2	2	2	2	1	3	3	3	2	3	2	3	2	5	5	5	5
41	Female	Brazil	A1	Post-graduation (not master neither PhD)	Professionals	11	5	5	36	5	4	2	4	4	6	1	2	6	7	7	4	1	6	6	5	5	5	6	4	3	2	4	2	4	2	2	2	3	3	5	2	5	2	2	2	3	3	4	3
43	Female	Brazil	B2	Unfinished graduation	Managers	2	2	1	22	5	5	4	4	5	7	1	5	4	5	5	6	7	7	6	5	6	7	7	5	6	1	5	1	2	4	2	1	4	2	2	4	3	4	2	3	5	5	5	6
44	Female	Brazil	B2	Master	Professionals	4	1	1	30	4	4	3	4	4	5	1	5	4	2	5	6	3	4	4	5	5	6	6	5	4	1	4	2	4	2	3	2	4	2	3	4	3	2	2	2	5	4	4	4
45	NA	Brazil	NA	NA	NA	NA	NA	NA	NA	5	5	5	4	4	5	4	5	5	5	6	5	4	3	4	4	4	6	6	6	4	1	2	2	3	NA	NA	NA	NA	NA	NA	NA	NA	NA	NA	NA	6	5	6	5
46	Female	Brazil	B1	Master	Professionals	10	3	3	33	5	4	4	4	5	6	2	4	6	7	7	2	4	4	5	5	4	5	5	6	1	2	4	3	2	3	4	2	4	2	3	4	3	2	4	3	3	3	2	3
47	Female	Brazil	A1	Graduation	Clerical Support Workers	5	1	1	29	1	5	5	5	5	7	7	7	2	7	7	7	7	7	7	7	7	7	7	5	3	1	1	1	5	4	1	1	1	1	5	3	3	1	1	1	5	5	6	6
48	Female	Brazil	A2	Master	Professionals	7	7	3	32	4	3	3	3	3	4	4	5	6	7	7	7	6	5	7	6	6	7	7	5	5	2	4	4	3	3	3	2	3	3	2	3	3	2	2	3	4	4	5	5
49	Female	Brazil	A2	Master	Professionals	6	2	1	30	5	4	4	4	5	6	5	6	5	6	6	6	6	6	6	5	6	6	6	6	6	2	2	2	2	2	2	2	2	2	2	2	2	2	2	2	4	4	5	4
50	NA	Brazil	NA	NA	NA	NA	NA	NA	NA	5	4	5	4	4	NA	NA	NA	NA	NA	NA	NA	NA	NA	NA	NA	NA	NA	NA	NA	NA	1	4	2	4	3	2	3	2	3	3	4	4	3	2	3	5	5	5	4
53	Female	Brazil	A2	Post-graduation (not master neither PhD)	Professionals	8	8	8	30	5	5	5	5	5	6	1	7	5	5	6	7	3	6	6	6	7	7	7	7	7	1	4	1	1	2	1	1	2	1	3	2	2	2	1	2	5	5	6	6
54	Female	Brazil	A2	Master	Professionals	5	3	3	35	3	5	4	5	5	6	7	7	6	7	5	6	7	7	7	2	7	7	7	7	7	1	3	2	4	2	2	1	4	2	2	4	5	1	1	1	5	5	6	6
56	Female	Brazil	A2	Master	Professionals	9	6	6	31	2	5	5	4	5	6	1	6	6	6	2	6	5	3	4	6	6	6	6	6	4	4	4	2	2	2	2	2	2	2	3	2	3	2	2	2	5	5	5	5
57	Female	Brazil	A2	Post-graduation (not master neither PhD)	Professionals	4	4	4	28	4	3	5	4	3	6	1	4	3	1	4	5	7	4	6	6	4	7	7	7	7	2	4	1	3	1	3	1	2	2	3	4	4	2	2	1	5	4	5	6
58	Female	Brazil	A2	Graduation	Clerical Support Workers	2.5	1.5	1.5	25	3	2	2	2	5	6	1	3	3	4	2	3	3	4	4	2	2	2	2	1	2	5	4	3	4	2	3	4	3	4	3	4	4	2	3	3	3	2	3	1
59	Female	Brazil	A2	NA	Technicians and Associate Professionals	12	7	7	35	5	5	5	5	5	6	5	3	5	7	7	6	5	6	6	5	5	5	5	6	6	2	4	1	4	2	2	2	2	4	5	2	4	2	3	5	4	4	5	5
60	Female	Brazil	A2	Master	Technicians and Associate Professionals	4	3	3	29	3	2	3	2	3	6	2	3	3	5	4	1	1	3	3	3	2	5	3	3	3	3	4	4	3	4	4	3	4	3	4	4	4	3	3	4	3	3	2	2
61	Male	Brazil	B1	Graduation	Professionals	3	3	3	27	4	3	5	3	5	4	7	4	6	5	7	4	6	4	5	3	3	3	4	2	5	3	2	2	2	2	2	3	3	3	2	4	1	1	3	2	4	5	3	3
63	Female	Brazil	B1	Master	Professionals	20	5	5	39	4	3	3	3	3	3	1	4	1	1	7	6	1	3	4	4	6	6	4	7	3	3	4	4	4	3	3	2	4	3	3	4	4	3	4	3	3	3	5	4
64	Female	Brazil	B2	Unfinished graduation	Services and Sales Workers	9	9	9	37	4	2	3	3	3	4	3	4	4	4	1	7	4	1	7	3	2	2	1	1	3	2	5	5	5	2	5	2	5	5	3	4	5	3	4	4	2	2	2	2
65	Male	Brazil	B2	High school, vocational education or less	Professionals	1	1	1	24	3	3	4	3	5	2	1	2	1	3	4	5	4	3	6	2	2	5	5	4	5	3	4	2	4	1	4	3	1	3	2	4	3	3	4	2	4	4	3	3
66	Female	Brazil	A2	Post-graduation (not master neither PhD)	Professionals	3	1	1	28	5	4	5	4	5	3	1	6	5	3	4	4	4	4	6	6	5	6	6	7	7	2	4	3	3	3	2	2	3	2	3	2	3	2	3	3	3	3	5	6
67	Female	Brazil	B1	High school, vocational education or less	Technicians and Associate Professionals	9	9	3	31	2	1	1	1	3	1	3	2	1	7	5	2	5	2	4	1	1	1	1	1	1	5	5	5	5	4	5	4	5	5	4	5	5	3	4	4	3	2	3	0
68	Female	Brazil	A2	Graduation	Clerical Support Workers	15	15	15	45	1	5	5	5	5	7	7	7	7	6	7	7	7	7	7	6	6	6	7	6	6	2	2	1	3	2	1	2	2	2	1	4	2	2	2	2	5	5	6	5
69	Female	Brazil	A2	Graduation	Clerical Support Workers	24	24	8	56	4	4	4	4	5	6	6	2	6	6	7	6	6	5	5	5	4	6	6	6	6	2	4	2	2	2	2	2	4	2	2	2	2	2	2	2	5	5	5	5
70	Female	Brazil	A2	Master	Professionals	10	1	1	34	1	5	5	5	5	7	2	7	5	7	7	6	6	7	7	7	7	7	7	4	4	1	1	1	1	1	1	1	4	1	1	1	1	1	1	1	5	5	6	6
71	NA	Brazil	NA	NA	NA	NA	NA	NA	NA	5	4	5	5	5	NA	NA	NA	NA	NA	NA	NA	NA	NA	NA	NA	NA	NA	NA	NA	NA	1	1	1	3	2	1	1	4	1	NA	1	2	3	2	2	NA	NA	NA	NA
72	Female	Brazil	A2	Post-graduation (not master neither PhD)	Managers	28	4	2	53	4	4	4	4	4	5	5	3	4	3	6	6	2	4	6	5	5	6	5	5	3	2	4	2	4	3	2	2	2	2	5	2	4	2	3	3	4	4	5	5
75	NA	Brazil	NA	NA	NA	NA	NA	NA	NA	3	3	4	3	5	NA	NA	NA	NA	NA	NA	NA	NA	NA	NA	NA	NA	NA	NA	NA	NA	NA	NA	NA	NA	NA	NA	NA	NA	NA	NA	NA	NA	NA	NA	NA	NA	NA	NA	NA
76	Female	Brazil	A2	Graduation	Clerical Support Workers	5	5	5	31	5	4	4	4	5	7	5	4	7	7	7	5	7	5	6	4	3	7	7	3	4	4	4	3	2	1	1	2	3	3	4	1	4	1	2	2	5	5	5	3
77	Male	Brazil	A2	Graduation	Professionals	4	4	4	34	4	3	5	4	5	6	1	7	7	7	5	6	4	6	5	5	6	4	5	5	6	2	4	2	3	2	3	2	3	2	2	3	4	2	3	3	5	5	5	5
79	Male	Brazil	A2	Post-graduation (not master neither PhD)	Professionals	6	5	1	29	3	2	4	2	4	6	5	6	5	2	3	5	4	5	5	3	3	4	5	5	4	2	4	2	2	2	2	2	2	4	2	4	2	2	4	3	4	4	4	4
80	Male	Brazil	B1	Post-graduation (not master neither PhD)	Managers	15	9	5	36	4	4	3	4	4	7	6	7	6	5	6	6	6	6	6	5	5	5	5	4	5	2	3	2	3	2	3	2	3	2	2	4	2	2	3	3	3	3	4	4
81	NA	Brazil	NA	NA	NA	NA	NA	NA	NA	5	4	3	5	5	4	7	4	7	4	4	7	4	7	7	5	5	5	5	3	7	3	4	2	4	2	3	2	3	3	5	3	5	2	3	3	NA	NA	NA	NA
83	NA	Brazil	NA	NA	NA	NA	NA	NA	NA	3	2	5	3	2	NA	NA	NA	NA	NA	NA	NA	NA	NA	NA	NA	NA	NA	NA	NA	NA	NA	NA	NA	NA	NA	NA	NA	NA	NA	NA	NA	NA	NA	NA	NA	NA	NA	NA	NA
84	NA	Brazil	NA	NA	NA	NA	NA	NA	NA	1	3	4	2	3	5	1	7	5	2	4	4	2	3	5	3	2	3	4	4	4	4	4	4	3	2	2	3	3	4	1	4	2	2	3	2	NA	NA	NA	NA
88	Female	Brazil	B1	Graduation	Managers	12	11	6	30	4	4	3	3	5	6	4	4	5	7	7	6	6	4	5	5	5	6	5	5	4	2	5	3	4	2	4	1	3	3	4	3	3	2	3	3	4	4	5	5
89	Male	Brazil	A2	Post-graduation (not master neither PhD)	Clerical Support Workers	12	10	5	35	1	2	3	1	3	7	4	5	5	6	4	7	7	2	6	2	5	2	1	3	5	3	4	2	5	4	2	2	5	2	2	4	2	2	4	2	4	4	3	3
90	Female	Brazil	A2	Post-graduation (not master neither PhD)	Technicians and Associate Professionals	21	20	20	44	4	4	4	4	5	4	1	7	4	5	7	6	4	4	5	2	2	3	3	2	2	2	5	2	1	3	3	3	2	2	2	3	2	2	3	4	3	2	2	1
93	Female	Brazil	B1	Unfinished graduation	Professionals	30	12	12	51	3	1	2	1	2	6	5	6	5	6	7	5	7	1	4	1	1	1	1	7	7	5	5	5	5	5	5	5	5	3	3	5	4	3	5	3	5	5	1	3
94	Female	Brazil	B1	Graduation	Clerical Support Workers	5	4	2	30	4	2	3	3	4	7	5	4	6	7	7	6	6	5	6	3	3	5	3	2	5	2	4	3	2	2	2	3	2	2	2	4	2	1	4	2	3	3	2	1
95	Female	Brazil	A2	Post-graduation (not master neither PhD)	Professionals	10	5	2	32	3	2	3	2	2	5	1	6	5	7	2	1	6	2	4	2	2	2	2	3	3	2	4	4	2	2	3	4	4	4	3	4	4	2	4	4	2	2	2	2
96	Female	Brazil	A1	Post-graduation (not master neither PhD)	Managers	20	35	15	53	5	5	3	5	5	7	4	5	7	4	7	5	7	7	7	6	7	7	7	7	5	1	2	1	5	2	4	1	4	1	3	2	2	2	2	2	6	5	6	6
102	Female	Brazil	A2	Master	Clerical Support Workers	6	6	1	29	4	4	4	3	5	7	4	6	7	7	7	7	7	5	5	4	4	7	5	3	2	1	2	3	4	2	2	1	3	3	2	2	3	4	3	3	5	5	5	6
103	Female	Brazil	A2	Graduation	Clerical Support Workers	5	5	2	24	5	4	4	3	5	5	5	3	3	3	6	6	4	3	4	2	2	4	3	6	4	2	4	2	4	3	1	2	3	2	4	3	4	2	3	3	4	4	4	4
104	Female	Brazil	A2	Graduation	Clerical Support Workers	6	3	3	26	3	3	4	3	4	6	6	5	4	5	3	5	5	5	5	4	5	5	5	5	5	3	3	3	3	3	3	3	3	3	3	3	3	3	3	3	5	5	4	4
106	Female	Brazil	B1	Unfinished graduation	Clerical Support Workers	4	7	3	38	4	4	3	4	4	4	4	5	5	4	5	4	3	5	5	4	3	3	3	3	3	3	4	3	4	2	3	2	3	3	3	3	3	2	3	3	3	2	3	3
107	Female	Brazil	A2	Graduation	Managers	2	7	2	32	3	3	3	2	2	7	1	3	1	7	4	3	3	5	4	4	3	5	4	5	4	2	5	4	4	2	2	2	4	2	4	3	4	2	4	3	2	5	3	3
108	Female	Brazil	A2	Graduation	Clerical Support Workers	6	4	4	45	2	4	4	4	5	6	6	7	4	6	6	6	5	5	6	6	6	6	7	6	6	2	2	1	2	2	2	2	2	2	2	3	3	2	2	2	6	6	6	5
109	Female	Brazil	C1	High school, vocational education or less	Clerical Support Workers	0	3	0	27	5	4	5	5	5	4	3	5	7	1	7	7	4	3	3	5	4	7	6	5	6	3	4	1	1	2	1	1	2	1	5	1	1	3	3	3	5	5	5	3
111	Male	Brazil	B1	High school, vocational education or less	Technicians and Associate Professionals	6	1	1	34	5	4	1	5	5	6	6	4	4	4	6	6	7	6	6	6	6	7	7	7	7	1	2	1	2	2	1	1	2	1	3	1	2	2	2	2	5	5	6	5
113	Female	Brazil	A2	NA	Professionals	5	5	5	32	5	5	5	5	5	6	1	7	7	7	7	7	2	6	6	6	6	7	7	6	6	1	2	2	5	1	1	1	2	1	1	2	2	1	2	2	6	6	6	6
114	NA	Brazil	NA	NA	NA	NA	NA	NA	NA	3	3	5	3	4	4	1	4	4	4	4	5	3	3	4	2	2	3	3	4	4	NA	NA	NA	NA	NA	NA	NA	NA	NA	NA	NA	NA	NA	NA	NA	4	3	2	1
116	Female	Brazil	A2	Post-graduation (not master neither PhD)	Managers	30	30	15	54	5	5	5	5	5	7	3	7	4	7	7	7	5	7	7	6	7	7	7	6	5	1	2	3	1	2	1	1	2	4	2	2	2	1	1	1	5	5	6	6
117	Female	Brazil	B1	High school, vocational education or less	Clerical Support Workers	17	17	17	43	3	3	4	2	4	5	1	7	2	5	5	5	2	3	5	2	2	3	2	4	3	5	4	2	3	2	3	4	4	3	4	4	3	2	4	4	2	2	3	1
120	Male	Brazil	B1	Graduation	Clerical Support Workers	6	6	2	29	1	2	1	1	2	4	6	7	1	3	2	4	1	2	2	2	2	2	2	2	2	4	4	2	3	4	4	4	4	4	3	4	4	3	4	4	4	4	2	0
122	Female	Brazil	A2	Post-graduation (not master neither PhD)	Managers	8	5	5	31	4	4	3	4	5	7	1	7	1	6	5	7	3	1	5	6	6	7	7	7	7	1	4	1	3	2	2	1	4	3	2	4	2	2	2	2	5	5	5	6
123	Female	Brazil	B1	High school, vocational education or less	Clerical Support Workers	10	10	10	43	3	2	2	2	5	7	1	2	4	4	2	2	1	1	2	1	2	7	1	1	6	3	4	1	5	4	2	2	2	2	5	3	4	3	3	3	4	4	5	5
124	NA	Brazil	NA	NA	NA	NA	NA	NA	NA	3	3	4	3	4	7	2	6	5	2	6	7	6	5	5	2	2	3	4	3	3	NA	NA	NA	NA	NA	NA	NA	NA	NA	NA	NA	NA	NA	NA	NA	3	2	2	1
125	Female	Brazil	B1	Graduation	Clerical Support Workers	0	0	0	26	2	4	4	3	5	5	5	6	6	7	6	5	2	2	4	1	1	2	1	1	1	5	1	1	1	1	3	4	1	2	4	2	3	3	2	2	5	5	5	0
127	Female	Brazil	A1	Graduation	Technicians and Associate Professionals	7	7	4	32	4	2	3	3	5	6	6	6	4	5	6	7	2	6	7	5	4	5	6	5	2	2	4	3	3	4	3	2	4	2	3	4	3	4	4	4	4	4	4	3
128	Female	Brazil	B2	High school, vocational education or less	Clerical Support Workers	15	27	15	58	4	4	3	3	5	7	1	3	1	7	1	5	2	1	4	3	3	6	6	2	2	1	5	4	5	5	4	1	4	4	5	4	5	2	3	3	3	1	5	5
129	Female	Brazil	A2	NA	Plant and Machine Operators and Assemblers	7	6	3	30	3	2	4	5	1	2	1	1	4	6	3	1	1	1	6	1	1	4	7	5	1	3	5	2	4	4	4	4	4	4	2	4	4	4	4	4	4	4	3	5
131	Female	Brazil	B1	Post-graduation (not master neither PhD)	Technicians and Associate Professionals	17	15	15	51	2	1	1	1	3	4	1	2	1	7	1	3	4	1	3	1	1	7	1	1	1	5	5	4	5	3	5	5	5	5	4	5	5	3	5	5	1	1	0	0
133	NA	Brazil	NA	NA	NA	NA	NA	NA	NA	3	3	5	3	4	3	1	2	1	2	2	6	5	5	5	5	5	5	5	5	4	NA	NA	NA	NA	NA	NA	NA	NA	NA	NA	NA	NA	NA	NA	NA	NA	NA	NA	NA
134	NA	Brazil	NA	NA	NA	NA	NA	NA	NA	4	4	5	4	5	NA	NA	NA	NA	NA	NA	NA	NA	NA	NA	NA	NA	NA	NA	NA	NA	NA	NA	NA	NA	NA	NA	NA	NA	NA	NA	NA	NA	NA	NA	NA	NA	NA	NA	NA
135	Female	Brazil	A2	Graduation	Clerical Support Workers	38	38	38	59	4	3	1	2	4	2	1	2	1	6	7	3	1	1	2	2	1	2	2	1	1	3	5	1	5	2	1	3	5	1	5	3	5	1	4	4	5	5	5	1
136	Female	Brazil	A2	Graduation	Technicians and Associate Professionals	16	15	5	41	3	4	3	3	3	5	1	7	2	6	7	3	5	1	3	3	3	5	6	3	2	2	4	4	3	2	3	3	2	2	1	3	3	2	3	3	5	5	6	6
137	Male	Brazil	A1	Post-graduation (not master neither PhD)	Professionals	31	31	14	53	1	4	5	5	5	6	3	5	3	7	7	6	2	5	5	6	6	5	5	6	5	2	4	1	1	1	1	5	1	1	2	1	2	1	2	2	5	5	5	6
139	Female	Brazil	A2	Post-graduation (not master neither PhD)	Technicians and Associate Professionals	30	28	28	55	3	3	4	3	4	4	1	2	2	4	7	6	2	2	4	3	2	4	4	2	1	3	4	3	4	3	3	3	4	3	1	4	4	2	3	2	3	3	4	3
140	Female	Brazil	A2	Post-graduation (not master neither PhD)	Managers	7.5	7.5	1	28	5	5	3	5	5	7	3	6	5	6	5	4	5	5	6	6	6	7	7	7	7	1	3	2	2	2	1	1	3	1	3	3	4	2	2	2	6	6	6	6
141	Female	Brazil	A2	Graduation	Clerical Support Workers	2	1	1	34	5	5	5	5	5	5	1	3	1	5	7	4	4	3	3	3	3	7	7	3	1	3	2	1	1	1	2	2	1	1	1	2	2	1	1	2	6	6	6	6
144	Female	Brazil	A2	NA	Clerical Support Workers	10	7	0.5	33	3	4	4	3	4	5	1	4	1	4	4	5	4	2	6	3	3	5	5	7	4	2	5	2	3	3	2	2	4	2	4	4	3	2	2	3	4	4	5	5
145	Female	Brazil	A2	Unfinished graduation	Clerical Support Workers	4	4	4	27	3	3	1	3	2	1	1	2	2	7	6	4	3	3	3	2	1	1	2	1	1	5	5	4	5	2	3	3	5	2	5	3	5	1	3	5	2	2	2	1
148	Female	Brazil	B1	Master	Professionals	11	6	6	33	1	1	3	5	5	3	1	6	1	4	7	6	3	1	6	3	3	6	7	3	1	3	5	5	4	3	4	1	5	4	4	4	5	3	3	4	5	5	6	6
150	NA	Brazil	NA	NA	NA	NA	NA	NA	NA	5	5	1	5	1	7	1	7	1	7	7	7	1	7	4	1	1	1	1	1	1	5	1	1	5	5	1	1	5	1	5	5	5	1	1	1	NA	NA	NA	NA
151	Female	Brazil	A2	Graduation	Clerical Support Workers	4	4	4	26	5	1	3	3	3	4	1	3	2	4	7	7	3	1	3	1	1	3	1	3	1	5	5	3	5	3	4	4	5	3	5	4	5	4	5	5	3	1	1	2
152	Female	Brazil	A2	Master	Professionals	22	16	16	40	4	5	5	2	5	6	2	7	3	5	6	6	2	4	5	6	3	6	6	6	4	2	1	1	1	3	1	1	1	1	3	1	1	3	1	1	6	6	6	6
154	Male	Brazil	A2	NA	Professionals	21	21	21	52	4	3	4	3	5	6	1	5	1	2	5	3	5	5	4	3	3	5	5	5	5	1	4	3	3	2	3	2	4	2	2	3	3	2	3	3	5	5	5	5
157	NA	Brazil	NA	NA	NA	NA	NA	NA	NA	5	5	5	5	5	7	1	4	6	7	7	7	7	7	7	7	7	7	7	7	7	1	2	1	1	2	2	1	2	1	1	2	2	2	2	1	6	6	6	6
158	Female	Brazil	A2	Post-graduation (not master neither PhD)	Technicians and Associate Professionals	2	1	1	25	5	4	3	5	5	7	5	3	7	7	7	4	7	6	5	5	5	7	7	7	7	4	4	1	3	2	2	3	2	3	2	3	4	1	2	3	5	4	5	5
159	Male	Brazil	B1	Graduation	Professionals	9	7	7	29	5	5	5	4	5	7	7	5	5	5	7	5	2	5	6	6	6	6	6	6	3	2	4	1	2	2	1	2	2	1	4	1	4	3	2	2	4	4	6	6
160	Male	Brazil	B1	Post-graduation (not master neither PhD)	Professionals	31	28	28	68	5	5	5	5	5	6	7	6	7	6	7	7	7	7	7	6	6	6	7	6	7	2	3	1	4	2	2	1	3	1	3	4	2	1	1	1	6	6	6	5
162	NA	Brazil	NA	NA	NA	NA	NA	NA	NA	1	5	4	5	5	NA	NA	NA	NA	NA	NA	NA	NA	NA	NA	NA	NA	NA	NA	NA	NA	NA	NA	NA	NA	NA	NA	NA	NA	NA	NA	NA	NA	NA	NA	NA	NA	NA	NA	NA
163	Female	Brazil	A2	Post-graduation (not master neither PhD)	Professionals	9	4	4	33	1	5	5	5	5	2	7	2	6	1	7	7	7	7	7	7	5	7	7	3	7	2	1	1	1	2	1	1	1	1	1	1	1	2	1	1	5	5	6	6
164	Male	Brazil	B1	Graduation	Technicians and Associate Professionals	14	10	10	29	3	3	3	3	3	4	2	2	3	3	3	5	2	6	6	4	4	6	6	4	4	1	4	2	4	2	4	2	2	2	2	4	4	2	4	2	3	3	4	4
165	Female	Brazil	B2	Unfinished graduation	Clerical Support Workers	7	7	7	50	2	4	5	4	5	3	5	6	5	5	5	5	5	5	4	5	4	6	6	4	4	2	1	1	2	3	1	2	1	1	3	2	3	3	2	2	6	6	6	6
166	Male	Brazil	A2	Post-graduation (not master neither PhD)	Managers	6	3.5	2	29	3	2	2	3	4	6	6	7	6	3	6	3	5	2	3	2	6	5	6	4	4	3	5	5	5	3	4	2	5	5	4	3	5	2	4	4	3	3	3	2
167	Female	Brazil	B1	Graduation	Clerical Support Workers	8	8	8	25	3	2	4	3	5	6	1	3	7	6	4	4	2	5	4	3	2	3	3	2	2	3	4	2	4	2	2	3	4	3	5	5	5	2	3	3	5	4	5	5
168	Female	Brazil	A1	Graduation	Clerical Support Workers	8	2	2	48	3	3	1	3	1	1	2	7	1	7	7	7	1	7	7	1	1	1	1	7	1	5	1	1	5	1	1	1	5	1	5	5	5	3	5	5	6	6	6	3
170	Male	Brazil	A2	Post-graduation (not master neither PhD)	Managers	27	10	1	45	4	4	4	4	5	2	1	2	1	4	4	3	1	2	4	2	4	5	4	6	5	2	4	2	3	2	2	1	4	3	4	3	2	3	2	2	5	3	6	6
171	Male	Brazil	A2	Graduation	Professionals	19	19	19	45	4	5	5	4	5	7	7	3	5	5	6	6	3	4	6	6	5	6	5	3	3	2	3	3	3	3	3	1	4	2	4	2	4	2	3	3	3	3	5	6
173	Male	Brazil	A1	Post-graduation (not master neither PhD)	Professionals	15	8	8	36	4	4	4	5	4	6	6	4	7	6	7	5	3	6	7	7	7	6	6	5	6	2	2	1	3	2	2	2	2	1	2	3	3	2	2	2	5	5	5	5
174	Female	Brazil	A2	Post-graduation (not master neither PhD)	Professionals	6	3	3	30	5	5	5	4	5	5	1	6	7	5	7	4	2	3	3	3	4	7	6	7	5	1	2	2	1	2	2	1	2	1	1	2	1	2	2	2	6	6	6	6
175	Female	Brazil	B1	High school, vocational education or less	Clerical Support Workers	27	27	27	51	5	4	5	5	5	6	1	7	4	7	1	6	7	1	6	4	7	4	4	1	5	3	4	2	1	2	1	3	3	2	1	2	5	1	2	1	6	6	6	6
177	Male	Brazil	A2	Post-graduation (not master neither PhD)	Managers	22	10	10	53	4	4	5	4	5	7	4	2	1	3	7	5	3	4	7	6	6	7	6	7	7	1	4	1	2	1	2	1	4	2	4	4	4	3	2	2	5	5	6	6
179	Male	Brazil	B1	Graduation	Clerical Support Workers	3	3	3	46	2	2	4	2	2	3	2	3	2	3	3	4	2	3	4	2	2	3	2	2	2	5	1	2	1	4	5	5	2	3	5	4	5	4	4	4	2	2	2	2
183	Female	Brazil	A1	Graduation	Managers	10	1.5	1	24	5	4	4	5	5	5	2	6	6	7	1	7	5	6	7	3	6	5	3	2	2	2	5	1	4	1	2	1	3	2	1	3	2	1	2	1	6	6	6	5
184	Female	Brazil	B2	Unfinished graduation	Services and Sales Workers	12	2	2	31	4	4	4	4	5	6	2	3	5	4	7	6	7	5	4	3	2	6	6	6	3	2	4	2	3	2	2	2	4	2	2	4	2	2	2	2	5	5	5	5
185	Female	Brazil	A2	Unfinished graduation	NA	NA	NA	NA	19	4	4	4	3	5	1	1	2	4	1	3	2	4	2	2	2	2	3	2	2	2	2	2	1	2	4	5	3	3	3	2	3	2	2	2	3	4	3	4	4
189	NA	Brazil	NA	NA	NA	NA	NA	NA	NA	4	3	3	3	5	6	3	7	5	5	5	5	6	5	7	5	5	5	5	4	5	NA	NA	NA	NA	NA	NA	NA	NA	NA	NA	NA	NA	NA	NA	NA	NA	NA	NA	NA
190	Female	Brazil	A1	Master	Managers	1	1	1	26	5	4	4	1	5	7	1	5	7	7	1	7	4	5	7	4	4	4	3	4	3	3	4	2	2	1	2	4	4	2	1	2	3	1	4	1	5	5	5	2
193	Female	Brazil	A2	Graduation	Clerical Support Workers	1	1	1	29	1	5	5	4	5	7	1	5	5	7	4	6	7	7	6	7	6	7	7	5	5	1	4	1	1	1	1	1	1	1	2	1	2	1	1	1	5	5	5	5
194	Female	Brazil	A1	Post-graduation (not master neither PhD)	Technicians and Associate Professionals	11	5	2	28	2	2	3	3	3	6	7	7	3	6	4	5	7	4	6	4	4	5	5	5	6	2	4	4	2	1	4	3	3	4	2	5	3	2	4	2	4	4	3	5
195	Male	Brazil	B2	Graduation	Professionals	18	1	1	34	1	3	2	2	3	4	1	5	1	1	1	2	2	2	2	2	2	2	1	7	1	5	4	3	4	2	4	3	5	5	5	2	4	3	4	4	3	5	4	3
196	Female	Brazil	A2	Post-graduation (not master neither PhD)	Professionals	0	0	0	27	5	5	4	5	5	7	7	5	1	4	7	7	5	6	7	5	6	7	7	7	7	1	5	1	1	1	1	1	3	1	4	2	4	2	1	2	5	5	6	6
197	Female	Brazil	B1	NA	Elementary Occupations	8	8	8	36	2	2	2	1	3	1	1	7	1	7	1	7	4	1	6	1	1	1	1	7	7	5	3	5	5	5	3	4	5	5	4	5	4	4	4	4	3	3	3	3
201	Female	Brazil	B1	High school, vocational education or less	Technicians and Associate Professionals	5	2	1	24	4	4	5	4	5	6	7	5	5	5	6	6	6	6	6	5	6	7	7	4	3	3	3	1	2	2	3	3	3	1	3	1	3	3	3	3	5	4	5	5
205	Female	Brazil	B1	High school, vocational education or less	Clerical Support Workers	0	0	0	16	1	4	4	5	5	6	7	6	7	4	7	7	3	6	3	4	2	7	7	2	2	2	4	1	3	4	4	1	4	1	4	2	4	2	1	2	6	6	5	5
206	Female	Brazil	A1	Master	NA	NA	NA	NA	34	4	3	5	3	5	7	1	5	1	4	3	5	7	4	7	4	2	7	5	5	6	2	4	1	2	2	2	2	2	2	2	2	4	2	3	2	5	5	6	6
207	Male	Brazil	A2	Post-graduation (not master neither PhD)	Managers	25	7	4	49	1	5	5	5	5	7	7	5	7	7	7	7	6	5	6	6	7	7	7	7	7	1	1	1	1	2	1	1	1	1	1	5	1	2	1	2	6	6	6	6
209	Male	Brazil	A1	Master	Managers	26	26	26	55	4	3	2	3	5	7	7	3	7	7	7	3	3	7	7	7	7	5	6	7	4	2	3	3	5	3	4	2	5	4	4	5	3	3	2	3	5	5	5	5
210	Female	Brazil	B1	Graduation	Professionals	1	1	1	24	1	4	3	4	5	5	6	2	4	7	1	7	3	6	6	4	6	6	6	2	3	2	5	3	4	2	3	1	3	2	5	4	5	4	3	2	5	5	5	3
211	NA	Brazil	NA	NA	NA	NA	NA	NA	23	4	4	4	4	5	6	1	4	5	2	3	7	5	3	5	2	4	7	7	6	5	1	4	2	2	2	1	1	4	2	3	2	4	2	2	2	5	5	5	6
218	Female	Brazil	A2	Post-graduation (not master neither PhD)	Clerical Support Workers	3	3	3	29	1	5	5	5	5	7	1	7	7	4	4	3	7	7	7	7	1	1	1	1	1	5	2	5	3	1	5	5	1	5	1	1	1	1	3	1	2	2	1	1
221	Female	Brazil	B2	Graduation	Clerical Support Workers	8	0	0	38	3	3	3	2	3	7	7	4	6	4	4	5	1	4	6	4	4	5	5	4	2	3	5	4	5	3	3	3	4	4	3	3	4	2	3	3	2	2	2	1
223	Female	Brazil	A2	Post-graduation (not master neither PhD)	Technicians and Associate Professionals	4	3	1	29	2	2	2	2	3	5	5	5	2	2	5	5	5	3	4	2	2	2	2	2	4	2	4	4	5	2	4	4	4	4	4	4	4	2	5	4	2	2	2	2
224	Female	Brazil	A2	Graduation	Services and Sales Workers	2	2	2	43	1	1	2	1	2	6	1	6	1	1	6	6	6	4	6	1	1	4	3	6	4	3	4	3	4	2	4	3	4	3	4	4	4	2	3	4	1	1	1	1
225	Female	Brazil	A2	Graduation	Technicians and Associate Professionals	5	0	0	25	5	5	2	5	5	6	2	6	3	6	7	5	1	4	3	5	1	4	5	2	2	1	5	2	5	2	3	1	4	5	3	2	5	1	3	4	5	5	5	5
226	Female	Brazil	B1	Unfinished graduation	Managers	6	3	0.3	28	3	4	5	3	5	2	1	2	2	2	4	4	3	5	5	2	2	2	2	5	3	3	2	1	1	5	1	2	2	1	4	4	3	1	2	1	5	5	5	4
227	NA	Brazil	NA	NA	NA	NA	NA	NA	NA	1	2	3	1	5	NA	NA	NA	NA	NA	NA	NA	NA	NA	NA	NA	NA	NA	NA	NA	NA	NA	NA	NA	NA	NA	NA	NA	NA	NA	NA	NA	NA	NA	NA	NA	3	3	3	2
228	Male	Brazil	D	Unfinished graduation	Services and Sales Workers	4	1	3	38	4	4	4	4	5	5	5	6	4	4	4	5	5	5	5	5	5	4	4	3	3	3	2	3	2	3	2	2	2	2	3	2	2	2	3	2	5	5	4	4
230	Male	Brazil	B1	High school, vocational education or less	Clerical Support Workers	3	1	2	18	5	3	4	4	5	7	7	7	5	7	2	6	6	5	5	4	4	7	6	1	1	3	2	1	1	1	5	3	1	1	2	5	3	2	3	3	5	5	5	2
231	Male	Brazil	B1	Unfinished graduation	Plant and Machine Operators and Assemblers	12	1	1	32	1	4	5	4	5	7	1	4	7	7	7	7	7	7	7	7	7	7	7	7	5	2	3	1	2	1	4	1	1	1	1	2	1	1	1	1	5	5	6	6
233	Female	Brazil	A1	Graduation	Clerical Support Workers	22	1	1	40	4	4	4	4	5	6	2	4	2	4	4	5	5	4	4	3	4	5	4	4	5	2	2	1	2	1	2	2	2	1	2	2	1	2	2	2	5	4	5	4
234	Female	Brazil	A2	Post-graduation (not master neither PhD)	Clerical Support Workers	5	5	5	41	4	5	5	3	5	7	5	4	4	6	7	5	5	5	6	5	5	6	6	6	5	2	4	2	5	2	3	1	5	3	3	4	4	2	3	2	5	5	6	6
235	Male	Brazil	A1	Post-graduation (not master neither PhD)	Professionals	15	5	5	38	3	3	1	3	2	5	1	5	5	5	3	3	3	5	4	5	5	6	6	6	6	3	5	4	5	5	4	2	5	4	5	5	5	2	3	5	2	2	2	4
237	Male	Brazil	B1	High school, vocational education or less	Armed Forces Occupations	4	4	4	26	4	4	3	4	5	5	2	4	2	6	6	3	3	2	3	5	4	4	4	6	5	3	2	2	3	2	3	1	3	3	4	3	4	2	3	2	3	4	5	5
238	NA	Brazil	NA	NA	NA	NA	NA	NA	NA	4	4	3	4	5	3	5	3	4	4	4	4	4	4	5	5	5	5	5	5	5	2	3	2	4	2	2	2	4	2	3	2	3	3	3	3	NA	NA	NA	NA
239	Male	Brazil	A2	Post-graduation (not master neither PhD)	Managers	6	6	3	40	2	3	3	2	5	6	6	3	2	6	5	2	2	2	6	4	4	3	3	7	7	2	4	3	4	2	3	4	4	2	4	4	4	1	3	2	3	3	3	2
240	Female	Brazil	B1	NA	Managers	15	1	1	41	3	3	3	2	4	6	6	5	5	5	7	4	3	4	2	4	4	3	4	4	4	2	3	3	4	2	2	2	3	3	4	3	4	2	3	2	5	5	4	4
241	Female	Brazil	A2	Graduation	Professionals	10	10	5	47	1	2	4	1	3	4	1	3	4	4	4	4	5	1	3	1	1	1	1	1	1	4	2	3	3	3	4	4	4	4	2	4	4	2	5	5	2	2	2	1
246	Male	Brazil	B1	Unfinished graduation	Armed Forces Occupations	12	12	6	31	4	4	4	4	5	4	2	7	6	7	6	6	6	5	6	4	4	7	6	6	7	2	2	2	1	2	3	2	1	2	3	2	3	1	3	3	4	4	4	5
247	Female	Brazil	A2	Graduation	Managers	14	11	11	34	3	2	4	4	3	3	3	3	3	3	3	3	3	3	3	2	2	3	2	3	3	2	5	2	5	3	2	2	5	2	2	5	1	2	4	4	2	1	0	0
248	Male	Brazil	B1	Post-graduation (not master neither PhD)	Managers	15	15	15	37	1	5	5	4	5	4	6	7	6	6	7	7	6	6	7	6	6	6	6	6	6	1	3	1	4	2	2	2	3	1	2	2	2	2	2	2	5	5	5	5
249	NA	Brazil	NA	NA	NA	NA	NA	NA	NA	4	4	2	4	4	NA	NA	NA	NA	NA	NA	NA	NA	NA	NA	NA	NA	NA	NA	NA	NA	2	4	2	3	3	2	2	3	2	4	3	3	3	2	4	5	5	5	5
250	Male	Brazil	B1	High school, vocational education or less	Managers	2	2	2	33	5	5	5	5	5	7	1	4	6	6	7	7	4	7	7	7	7	7	6	7	7	2	2	1	2	3	2	2	2	2	3	2	2	3	2	2	5	5	5	5
252	Female	Brazil	A2	Graduation	Services and Sales Workers	6	6	6	19	3	3	4	4	5	5	1	6	1	7	7	7	1	6	7	7	7	7	7	7	7	2	5	1	1	2	3	2	4	3	4	4	4	4	3	3	4	5	4	4
254	Female	Brazil	A2	Graduation	NA	NA	NA	NA	18	3	4	1	1	3	3	1	3	1	5	6	6	1	1	1	3	4	6	3	7	2	4	5	5	5	1	2	1	5	5	5	5	5	3	2	5	3	0	3	3
255	Male	Brazil	B1	Unfinished graduation	NA	NA	NA	NA	27	3	5	5	3	4	7	1	6	5	5	3	6	6	5	5	4	5	7	5	6	5	2	2	1	3	1	1	1	2	2	1	1	1	2	1	1	6	6	6	6
257	Male	Brazil	B1	Unfinished graduation	NA	NA	NA	NA	56	5	5	4	5	5	7	7	6	6	7	7	6	3	7	7	7	7	7	7	7	7	1	4	1	2	1	1	1	5	1	2	3	2	1	1	1	5	6	6	6
259	Female	Brazil	B1	Graduation	Professionals	3	1	1	32	3	3	5	3	5	7	1	3	2	3	1	3	5	5	4	5	1	6	5	4	1	1	1	1	1	2	1	2	1	2	2	1	1	2	2	1	4	4	6	5
260	Female	Brazil	A2	Graduation	Professionals	3	3	3	36	5	5	5	5	5	7	1	7	6	7	7	7	7	7	7	7	7	7	7	7	7	1	2	1	2	1	4	1	1	1	2	1	3	1	1	1	6	6	6	6
263	NA	Brazil	NA	NA	NA	NA	NA	NA	NA	2	3	3	2	2	NA	NA	NA	NA	NA	NA	NA	NA	NA	NA	NA	NA	NA	NA	NA	NA	4	4	4	3	2	4	4	4	4	4	4	4	2	3	3	NA	NA	NA	NA
265	NA	Brazil	NA	NA	NA	NA	NA	NA	NA	4	5	3	5	5	5	5	4	5	4	4	5	5	6	5	5	NA	7	5	4	5	1	3	2	3	3	2	3	3	2	3	3	2	2	2	2	4	4	5	5
267	NA	Brazil	NA	NA	NA	NA	NA	NA	NA	4	3	2	3	3	5	1	6	4	5	4	5	6	4	6	3	3	3	4	3	3	4	4	4	4	2	4	3	4	3	2	4	2	2	2	2	3	3	2	2
273	Male	Brazil	A1	Master	Managers	35	27	10	55	5	4	4	4	5	7	7	4	7	6	7	4	4	7	6	7	7	7	7	7	4	2	2	2	4	3	2	2	4	2	3	3	4	4	2	2	5	5	5	5
275	NA	Brazil	NA	NA	NA	NA	NA	NA	NA	4	4	3	4	4	5	3	6	3	3	6	6	6	6	6	5	5	7	5	6	5	NA	NA	NA	NA	NA	NA	NA	NA	NA	NA	NA	NA	NA	NA	NA	5	5	6	5
277	Female	Brazil	A2	Post-graduation (not master neither PhD)	Professionals	6	6	6	27	3	4	4	4	5	3	1	4	4	3	4	3	2	6	7	7	7	7	6	7	7	2	4	3	4	1	3	1	4	2	4	3	5	3	2	2	5	5	6	6
278	Female	Brazil	B1	Unfinished graduation	Technicians and Associate Professionals	2	2	1	23	2	1	3	3	3	2	1	1	1	1	1	2	2	3	3	1	1	2	2	1	1	2	5	3	5	2	3	3	4	4	5	5	5	1	3	5	2	3	2	2
279	Female	Brazil	B1	Graduation	Professionals	1	1	1	24	5	4	4	5	5	6	1	6	6	6	4	5	7	7	5	7	7	5	5	7	7	2	3	1	1	2	1	1	4	1	2	1	1	2	2	2	6	6	6	6
281	Male	Brazil	A2	NA	Professionals	20	8	8	40	5	5	1	5	1	4	2	2	2	2	2	3	2	2	2	2	2	2	2	2	2	1	5	5	5	1	5	1	5	5	1	5	5	1	1	1	3	3	3	3
282	Female	Brazil	A2	Master	Professionals	4	4	4	28	1	1	1	1	1	7	5	2	7	6	6	2	4	2	4	1	1	6	1	1	1	5	5	5	5	3	5	4	5	5	4	5	5	1	5	5	1	1	1	0
284	Male	Brazil	A2	Unfinished graduation	Professionals	2	2	2	20	4	3	4	3	5	5	4	2	5	5	4	5	5	5	4	3	3	4	4	4	4	3	3	2	2	2	2	2	2	2	2	3	2	2	3	3	4	4	3	3
289	Male	Brazil	B1	Post-graduation (not master neither PhD)	Technicians and Associate Professionals	25	6	6	43	5	4	4	3	5	3	1	4	2	5	7	6	4	5	6	4	4	5	5	2	2	3	3	2	3	2	4	3	2	2	2	2	3	3	3	3	3	3	3	4
290	Female	Brazil	B1	Graduation	Professionals	16	12	12	35	3	3	3	3	5	5	1	5	3	3	5	7	7	5	7	6	5	7	5	5	6	3	3	2	3	2	2	3	3	2	2	2	3	2	3	3	4	4	4	4
292	Female	Brazil	B1	Graduation	Clerical Support Workers	15	7	7	36	3	3	4	3	4	5	4	5	4	4	5	6	6	5	6	4	4	4	4	5	6	2	4	2	4	2	4	4	2	3	4	2	2	4	4	4	5	5	5	5
293	Male	Brazil	B1	Unfinished graduation	Managers	10	10	5	28	1	5	3	5	5	7	7	7	7	7	7	7	7	7	7	7	7	7	7	7	7	1	1	1	1	2	3	1	1	1	1	1	1	1	1	5	6	6	6	6
295	NA	Brazil	NA	NA	NA	NA	NA	NA	NA	1	5	3	5	5	7	7	7	6	6	4	4	7	7	7	5	5	7	6	7	6	3	4	2	4	1	2	1	4	2	3	2	2	1	1	2	5	3	6	6
296	Male	Brazil	A2	Master	Services and Sales Workers	10	2	1	31	3	2	4	3	4	7	7	5	2	5	6	4	6	2	4	3	3	5	5	5	3	2	1	3	3	1	2	2	3	2	3	4	3	3	4	2	3	3	4	2
298	Male	Brazil	C1	Unfinished graduation	Clerical Support Workers	8	6	6	34	5	5	4	5	5	7	7	7	7	6	7	7	5	5	6	6	7	7	6	6	5	3	1	1	2	1	3	1	2	1	2	1	4	2	1	2	5	6	6	6
299	Female	Brazil	A2	Post-graduation (not master neither PhD)	Technicians and Associate Professionals	10	6	6	34	4	4	4	3	5	7	1	6	6	6	2	2	7	6	7	5	5	6	6	6	4	2	4	2	2	3	4	3	3	3	4	4	3	1	3	2	5	4	4	4
300	Female	Brazil	B1	Graduation	Clerical Support Workers	15	4	4	33	4	4	4	4	4	6	7	3	6	2	7	6	2	4	7	2	2	3	2	2	1	4	2	2	5	2	4	4	3	3	5	2	4	1	3	3	5	5	5	3
301	Male	Brazil	A2	Unfinished graduation	Clerical Support Workers	9	9	9	41	4	2	4	4	4	7	5	7	7	7	7	7	6	2	7	2	2	7	1	1	1	4	1	1	1	1	5	4	1	2	2	4	2	1	4	4	5	5	4	2
302	Male	Brazil	A1	Graduation	Managers	4	4	4	34	5	5	5	5	5	7	7	7	3	7	7	7	7	7	7	6	6	7	7	7	7	2	2	1	1	1	2	1	2	1	2	2	2	3	2	3	5	5	5	5
303	Male	Brazil	A2	Graduation	Managers	16	6	3	53	5	5	4	5	5	7	7	7	7	5	7	6	6	7	7	7	7	7	7	7	7	1	1	1	3	2	1	2	3	1	2	1	1	2	2	2	5	6	6	6
305	Female	Brazil	A1	Graduation	Managers	10	10	6	33	3	3	4	4	4	5	7	7	7	2	6	4	6	2	4	3	6	6	4	2	2	3	5	2	3	1	2	2	4	3	1	4	1	1	3	2	2	5	5	5
307	Male	Brazil	A1	Graduation	Managers	3	2	2	24	5	4	5	3	5	6	1	6	1	2	4	7	3	1	4	1	1	3	4	1	1	3	4	2	5	2	2	3	4	3	4	4	4	2	4	3	3	3	2	4
308	Female	Brazil	A2	Graduation	Clerical Support Workers	22	22	22	42	2	4	3	3	5	7	6	5	4	7	5	5	4	2	4	7	5	7	7	6	7	1	1	1	1	2	2	1	4	1	3	3	3	1	1	1	4	4	5	6
309	Female	Brazil	A2	Post-graduation (not master neither PhD)	Clerical Support Workers	6	6	6	34	2	4	5	4	5	7	7	7	7	7	7	7	7	7	7	7	7	7	7	7	7	2	2	2	2	3	2	2	2	2	2	2	2	2	3	2	5	5	5	5
311	Female	Brazil	A2	Graduation	Services and Sales Workers	0	0	0	24	2	4	3	2	5	5	1	7	1	4	1	5	4	1	4	1	1	7	5	6	6	4	5	3	5	1	2	2	4	4	4	4	5	5	3	3	6	5	5	5
312	NA	Brazil	NA	NA	NA	NA	NA	NA	NA	5	3	4	3	5	NA	NA	NA	NA	NA	NA	NA	NA	NA	NA	NA	NA	NA	NA	NA	NA	2	4	2	1	1	5	4	1	1	2	5	3	1	3	1	5	4	4	2
313	Female	Brazil	B1	Graduation	Professionals	4	1	1	34	3	3	3	2	4	5	5	2	2	1	6	6	2	2	2	2	2	6	6	4	3	4	5	3	5	4	1	2	5	4	4	4	4	5	4	3	4	4	4	3
314	Female	Brazil	A2	Post-graduation (not master neither PhD)	Clerical Support Workers	7	1	1	33	3	3	4	3	4	6	6	6	4	4	4	4	5	3	4	4	3	3	4	4	4	3	4	3	5	1	2	2	3	2	1	3	2	2	1	1	5	5	5	4
319	Male	Brazil	A2	Graduation	Technicians and Associate Professionals	4	1	1	27	3	2	2	2	3	5	4	6	7	4	6	7	2	3	4	3	5	4	4	5	5	3	4	4	4	3	4	3	4	3	3	4	4	3	3	3	3	3	2	2
321	Female	Brazil	C1	High school, vocational education or less	Services and Sales Workers	3	6	3	34	4	3	4	3	5	4	1	5	2	6	2	7	7	5	5	4	3	5	4	5	5	2	3	1	1	3	1	3	1	1	2	1	2	1	2	3	5	2	5	1
325	Male	Brazil	A2	Graduation	Clerical Support Workers	7	10	4	53	5	5	1	5	5	3	6	4	4	1	7	3	3	3	6	4	6	7	6	6	4	2	3	2	3	3	2	2	4	2	4	3	4	4	3	2	6	6	6	6
326	Male	Brazil	A2	Master	Managers	5	5	1	25	3	3	2	3	3	6	6	5	7	2	5	4	5	3	4	3	3	5	5	3	4	3	4	2	4	3	2	2	5	4	4	3	4	3	4	3	3	3	2	2
327	Male	Brazil	B1	Unfinished graduation	Professionals	5	1	1	29	5	5	3	5	5	6	2	6	6	5	6	7	6	7	7	6	6	7	7	7	2	2	2	2	3	2	3	1	2	2	3	2	2	1	2	2	5	5	5	4
328	Female	Brazil	A1	Graduation	Managers	8	6	2	32	2	2	2	2	2	2	7	2	7	7	7	7	1	7	7	6	6	4	5	3	2	4	4	4	5	4	4	3	1	2	5	4	5	5	4	4	2	2	2	2
329	Female	Brazil	B1	High school, vocational education or less	Clerical Support Workers	3	3	3	42	1	1	1	1	1	5	1	1	1	1	7	4	2	1	1	1	2	4	4	2	2	4	5	5	5	2	2	2	4	4	4	5	4	2	4	3	3	3	3	2
330	Female	Brazil	A2	Unfinished graduation	Services and Sales Workers	7	3	3	33	5	4	5	5	5	7	5	6	6	7	7	7	6	6	7	6	6	7	7	7	7	1	2	1	1	1	1	1	2	1	1	1	2	1	1	1	6	6	6	6
331	Female	Brazil	B1	Graduation	Clerical Support Workers	5	4	4	32	1	5	3	5	5	7	7	5	6	7	5	3	6	7	7	7	6	7	6	7	6	3	4	1	3	2	1	1	3	1	1	2	2	1	1	1	5	6	6	6
332	NA	Brazil	NA	NA	NA	NA	NA	NA	NA	4	3	1	1	3	NA	NA	NA	NA	NA	NA	NA	NA	NA	NA	NA	NA	NA	NA	NA	NA	4	3	4	5	3	3	3	5	5	3	5	3	2	3	3	NA	NA	NA	NA
333	Male	Brazil	A2	Post-graduation (not master neither PhD)	Professionals	1	1	1	32	1	2	5	5	5	7	1	6	4	7	6	6	6	6	5	7	6	7	7	7	7	1	2	1	1	1	1	1	2	1	3	1	2	2	1	2	6	5	6	6
334	Female	Brazil	B1	Post-graduation (not master neither PhD)	Professionals	19	1	19	60	3	4	3	3	3	6	5	4	4	6	6	7	5	5	5	5	5	5	5	5	5	3	3	3	4	4	3	2	3	3	3	5	3	3	3	2	3	6	3	4
336	Female	Brazil	B2	Graduation	Clerical Support Workers	35	2	2	51	1	5	5	1	5	1	1	7	1	1	7	7	1	7	7	1	7	7	7	7	7	2	4	5	2	1	1	1	2	2	1	3	1	1	1	1	6	6	6	6
338	Female	Brazil	A2	Graduation	Clerical Support Workers	33	15	15	45	4	4	3	4	5	6	1	6	5	5	6	5	6	5	5	5	5	6	6	6	6	1	5	3	4	2	1	2	5	1	2	4	4	1	2	2	4	4	5	5
340	Male	Brazil	A2	Post-graduation (not master neither PhD)	Managers	10	1	1	27	1	5	5	1	5	1	1	7	1	1	1	1	1	6	7	3	1	7	7	6	3	2	2	1	1	1	1	1	5	1	4	4	2	1	2	2	6	6	6	6
341	Male	Brazil	B1	Unfinished graduation	Clerical Support Workers	6	0	0	23	5	5	4	5	5	7	2	2	4	7	7	7	5	2	4	7	4	7	7	7	4	1	5	1	3	1	4	2	4	4	3	3	3	1	2	2	5	5	6	6
344	NA	Brazil	NA	NA	NA	NA	NA	NA	NA	1	5	1	1	1	NA	NA	NA	NA	NA	NA	NA	NA	NA	NA	NA	NA	NA	NA	NA	NA	1	1	5	1	1	5	5	1	1	1	1	1	1	1	1	0	0	0	0
346	Female	Brazil	A2	Graduation	Professionals	10	7	7	42	5	5	1	2	4	1	2	7	1	1	5	7	1	1	3	7	7	7	7	7	7	2	1	4	5	4	2	1	5	3	4	4	4	2	4	4	4	4	4	4
349	Female	Brazil	A2	Graduation	Clerical Support Workers	4	4	4	41	1	5	4	4	5	6	6	7	5	4	4	5	6	6	6	5	6	4	6	6	6	2	3	1	3	2	1	2	2	3	2	2	2	1	2	2	5	5	5	5
350	Female	Brazil	B1	Graduation	Technicians and Associate Professionals	25	3	3	44	3	2	5	3	3	4	1	5	1	7	4	4	7	2	4	2	1	5	5	3	2	2	5	4	4	5	3	3	5	1	5	5	5	1	1	1	1	1	1	5
352	Female	Brazil	B2	Graduation	Clerical Support Workers	31	6	6	56	3	3	3	3	3	5	4	4	2	4	4	5	3	3	5	3	3	3	3	3	3	2	3	4	4	2	2	2	4	2	2	2	4	2	4	4	2	3	2	2
353	Male	Brazil	C1	High school, vocational education or less	Craft and Related Trades Workers	4	4	4	26	3	3	3	4	2	7	5	4	3	4	3	6	4	2	5	3	4	7	3	3	4	3	4	4	4	2	3	2	4	3	3	4	4	2	2	3	3	3	6	3
357	Male	Brazil	B1	High school, vocational education or less	Elementary Occupations	3	3	3	29	2	3	2	3	3	5	3	5	3	6	6	6	2	3	4	4	3	3	3	3	5	4	3	4	3	3	2	2	3	2	3	3	3	3	3	2	3	3	4	3
358	Male	Brazil	C1	High school, vocational education or less	Elementary Occupations	3	2	2	26	3	2	2	3	4	2	1	2	1	2	1	3	2	3	2	2	2	2	2	2	1	4	4	3	3	2	4	3	4	4	5	4	5	3	4	3	3	1	1	2
361	Male	Brazil	C1	High school, vocational education or less	Professionals	3	2	2	28	4	5	5	3	5	7	1	5	2	6	4	6	3	5	6	6	7	7	6	7	7	2	2	2	1	4	2	2	2	3	2	2	3	2	2	1	6	6	6	6
362	Male	Brazil	B1	Unfinished graduation	Clerical Support Workers	1	1	1	54	5	5	5	4	5	7	1	7	2	4	1	4	7	5	7	1	1	7	2	2	1	1	5	1	1	1	1	1	1	1	1	1	1	1	1	1	6	6	6	6
363	Female	Brazil	A2	Post-graduation (not master neither PhD)	Managers	5	2	2	59	3	4	5	3	5	7	2	7	2	4	7	7	6	3	6	5	4	7	7	6	4	2	4	1	3	2	2	2	4	2	2	4	2	2	2	1	5	5	5	5
365	Female	Brazil	B1	Post-graduation (not master neither PhD)	Elementary Occupations	10	1	1	28	2	2	3	3	2	3	3	3	3	3	3	3	3	3	3	3	3	3	3	3	3	4	2	3	4	3	3	2	4	3	2	4	3	3	3	3	3	3	3	3
366	Male	Brazil	A1	Graduation	Managers	10	10	10	47	4	4	2	4	5	5	7	4	5	7	7	5	4	5	6	6	6	7	6	6	6	2	3	2	3	2	4	2	4	2	4	4	2	4	2	3	4	4	4	4
367	Female	Brazil	B2	High school, vocational education or less	Professionals	11	0	0	32	5	5	4	5	4	6	1	6	6	6	1	6	6	6	6	6	6	6	6	6	6	1	3	2	2	2	2	1	1	1	2	1	1	2	2	2	5	5	5	5
368	Female	Brazil	C1	High school, vocational education or less	Clerical Support Workers	5	3	3	32	3	3	2	2	4	3	2	2	1	2	5	5	2	2	3	3	3	2	2	2	2	4	3	4	4	3	4	4	3	4	4	4	4	2	4	4	2	4	3	2
369	NA	Brazil	NA	NA	NA	NA	NA	NA	NA	3	2	2	1	1	5	1	7	1	1	7	4	1	1	7	1	1	4	3	1	1	NA	NA	NA	NA	NA	NA	NA	NA	NA	NA	NA	NA	NA	NA	NA	NA	NA	NA	NA
370	Female	Brazil	B2	Graduation	Clerical Support Workers	1	0	0	25	3	2	2	2	4	5	3	7	1	4	3	4	1	3	5	3	5	4	3	5	3	2	4	3	4	2	2	2	2	4	4	4	4	2	3	2	2	2	3	3
371	Female	Brazil	B2	Graduation	Clerical Support Workers	2	2	2	27	3	3	3	2	3	3	6	4	1	1	6	7	3	2	5	5	5	4	3	7	4	3	3	4	3	1	3	3	5	3	3	5	3	2	3	3	4	4	5	4
372	Male	Brazil	A2	Graduation	Services and Sales Workers	5	1	1	25	3	3	4	3	4	4	5	3	4	4	5	6	4	5	5	4	4	7	6	5	6	3	4	2	2	2	2	2	3	2	3	2	3	2	3	3	4	4	4	4
374	Female	Brazil	A2	Graduation	Professionals	0	0	0	23	3	2	5	4	5	4	1	4	7	4	7	5	3	2	2	2	2	2	5	1	1	3	2	1	2	2	3	3	2	2	5	4	5	2	2	3	2	2	4	2
375	Female	Brazil	B2	Graduation	Clerical Support Workers	3	2	2	24	4	5	5	4	5	5	5	2	3	4	5	7	4	4	4	5	5	5	5	5	6	2	2	1	2	2	2	1	4	1	4	2	3	2	1	1	5	6	6	6
376	Female	Brazil	B1	Graduation	Clerical Support Workers	2	2	2	22	4	4	4	5	5	5	5	3	4	3	4	3	3	4	7	7	5	7	7	4	7	2	4	2	3	3	3	2	3	2	4	3	4	2	2	3	3	4	5	5
377	Female	Brazil	B2	Graduation	Professionals	7	1	3	33	5	1	1	1	3	2	1	6	1	2	6	2	1	2	5	3	4	3	5	3	1	4	4	4	5	2	2	2	4	4	4	4	5	2	3	3	2	2	3	2
378	Male	Brazil	A2	Post-graduation (not master neither PhD)	Professionals	15	1	1	37	5	3	2	2	3	3	1	5	1	3	5	6	3	2	6	3	5	5	3	6	6	3	4	4	2	1	2	1	4	3	2	4	4	2	3	2	4	5	4	2
379	Male	Brazil	A2	Graduation	Clerical Support Workers	3	2	1	21	5	5	5	5	5	7	7	7	4	6	7	7	7	5	7	6	5	7	7	2	2	2	2	2	3	2	2	2	2	1	2	1	2	2	1	1	5	5	5	6
380	Female	Brazil	B1	High school, vocational education or less	Clerical Support Workers	35	5	3	51	1	5	5	5	5	6	2	4	4	4	4	4	2	3	3	4	7	6	6	2	3	1	2	1	1	1	1	1	1	1	4	1	2	5	2	1	6	6	6	6
382	Female	Brazil	B1	Graduation	Professionals	5	5	3	28	2	2	4	3	5	2	1	5	2	3	2	4	4	1	2	2	2	5	2	2	2	4	3	3	4	2	3	3	3	3	2	3	3	2	3	3	2	2	3	3
383	Female	Brazil	A2	Graduation	Professionals	3	2	1	27	3	3	3	4	5	6	3	6	2	4	6	2	6	2	2	2	3	3	3	3	4	2	4	2	5	3	2	1	4	2	3	2	3	2	3	3	4	2	5	5
384	NA	Brazil	NA	NA	NA	NA	NA	NA	NA	5	5	5	5	5	NA	NA	NA	NA	NA	NA	NA	NA	NA	NA	NA	NA	NA	NA	NA	NA	2	1	1	1	2	1	2	1	2	2	1	1	2	2	2	NA	NA	NA	NA
385	Male	Brazil	A2	Post-graduation (not master neither PhD)	Professionals	6	1	6	30	4	4	4	4	5	7	3	2	5	5	5	5	5	5	6	5	5	6	6	6	6	2	3	1	4	1	2	1	3	2	4	2	4	1	1	1	3	3	5	5
386	Male	Brazil	A2	Graduation	Clerical Support Workers	3	2	2	24	2	2	2	2	3	2	3	3	2	1	2	2	2	1	1	1	2	2	2	2	2	4	3	4	4	4	2	3	4	4	4	3	4	3	3	4	2	2	3	1
387	Female	Brazil	B2	Graduation	Clerical Support Workers	6	2	0	30	2	3	4	2	4	2	4	5	1	1	3	4	2	1	3	2	2	2	2	2	2	3	5	4	4	3	3	3	5	4	4	4	5	2	3	3	5	3	3	2
388	Female	Brazil	A2	Graduation	Professionals	1	1	1	39	4	5	4	4	5	7	1	7	4	7	4	6	6	6	7	7	6	7	7	7	7	1	2	1	2	2	1	1	2	1	2	1	2	3	2	2	5	5	5	5
389	NA	Brazil	NA	NA	NA	NA	NA	NA	NA	2	2	1	2	3	6	1	4	1	6	1	5	1	6	6	2	1	4	1	1	1	NA	NA	NA	NA	NA	NA	NA	NA	NA	NA	NA	NA	NA	NA	NA	NA	NA	NA	NA
390	Female	Brazil	B1	Post-graduation (not master neither PhD)	Clerical Support Workers	10	5	5	31	4	5	3	4	5	5	3	5	4	6	6	6	6	6	6	5	5	5	5	5	4	3	2	1	1	5	1	2	2	1	2	3	2	1	1	2	6	5	5	5
391	Female	Brazil	A2	High school, vocational education or less	Professionals	9	6	6	31	3	5	2	5	5	7	3	7	2	3	7	7	6	7	6	6	7	6	6	4	3	1	2	1	3	1	1	2	1	1	2	1	2	1	1	2	6	6	6	6
393	Female	Brazil	B1	Post-graduation (not master neither PhD)	Clerical Support Workers	7	5	4	34	3	4	5	3	5	5	4	6	3	3	3	3	5	3	7	4	4	3	4	3	3	2	5	1	2	3	3	2	4	2	3	3	3	2	2	2	5	5	5	5
394	Female	Brazil	B1	Post-graduation (not master neither PhD)	Technicians and Associate Professionals	4	4	4	32	3	4	3	2	4	5	4	5	2	4	4	6	2	1	5	2	3	6	4	4	3	3	4	4	5	2	3	3	4	2	4	3	4	4	3	3	4	4	3	4
395	Female	Brazil	A2	Graduation	Professionals	9	0	0	38	1	5	5	5	5	5	1	7	2	4	7	7	6	5	6	7	7	7	7	5	5	2	2	2	2	2	2	2	2	2	2	2	2	2	2	2	4	4	4	6
396	Female	Brazil	A2	Graduation	Clerical Support Workers	3	0	0	26	4	4	4	4	5	6	5	5	4	5	5	7	6	5	4	5	4	6	6	5	5	1	4	1	3	2	2	1	3	2	2	2	3	2	2	2	5	5	5	5
400	Female	Brazil	B1	Unfinished graduation	Services and Sales Workers	1	1	1	32	3	3	3	3	3	4	4	4	4	3	5	5	3	4	4	3	4	5	5	4	3	4	4	2	3	3	3	2	3	3	4	3	4	3	3	3	4	4	5	4
401	Male	Brazil	A2	Graduation	Professionals	3	3	3	23	5	5	4	4	5	7	4	4	5	6	1	4	7	7	6	6	5	7	6	5	5	2	4	1	3	2	1	2	2	1	3	2	2	2	2	3	6	6	6	5
402	Male	Brazil	C1	Unfinished graduation	Clerical Support Workers	2	1	1	29	3	5	4	4	5	6	6	5	4	4	1	7	6	6	4	6	6	7	7	6	6	3	2	1	1	1	2	1	2	1	2	2	2	2	1	2	6	6	6	6
403	Male	Brazil	B2	Unfinished graduation	Clerical Support Workers	3	3	1	22	4	4	5	4	5	7	5	7	4	6	7	7	7	5	7	5	5	7	7	5	5	1	3	1	3	1	1	1	1	1	2	3	3	3	1	1	6	6	6	6
404	Male	Brazil	A2	Graduation	Technicians and Associate Professionals	7	0	0	26	3	4	4	3	4	6	2	7	2	5	5	7	7	6	6	3	5	7	6	4	5	4	1	1	2	4	2	2	4	1	2	2	3	4	1	2	6	6	6	6
405	Female	Brazil	A2	Graduation	Managers	10	4	2	37	5	5	3	5	1	7	6	7	6	6	6	7	5	7	7	5	7	6	6	5	5	2	1	1	1	1	4	1	1	2	1	1	1	2	1	1	6	6	6	6
407	Female	Brazil	B1	Graduation	Managers	4	4	4	24	4	4	4	3	5	4	5	4	2	3	2	6	5	5	3	5	4	6	6	7	7	3	4	2	3	2	3	2	4	3	3	3	4	3	2	3	3	3	3	4
410	Female	Brazil	A2	Graduation	Technicians and Associate Professionals	16	1	1	33	3	2	1	2	3	4	1	4	1	1	4	2	1	1	4	2	2	2	2	3	3	5	5	4	5	3	2	3	5	2	5	5	5	4	4	3	3	2	2	2
411	Female	Brazil	B1	Graduation	Clerical Support Workers	3	1	1	33	2	3	3	2	3	4	1	7	2	1	1	7	4	2	3	1	2	7	4	2	2	4	3	1	2	3	3	3	3	2	2	2	3	2	3	3	5	5	5	5
414	Female	Brazil	A2	Graduation	Services and Sales Workers	1	1	1	39	1	1	1	2	4	3	1	1	1	1	1	2	6	1	2	1	1	1	1	2	1	2	5	3	5	4	4	5	5	4	4	5	4	1	2	4	2	2	3	2
415	Female	Brazil	B1	High school, vocational education or less	Craft and Related Trades Workers	5	5	5	59	5	5	5	5	5	7	1	7	2	4	7	7	5	4	5	3	3	6	1	7	4	3	5	1	3	2	3	2	5	3	3	2	3	2	2	2	6	6	6	6
416	Female	Brazil	A2	Graduation	Managers	0.7	0.7	0.7	28	5	5	5	5	5	6	1	6	2	5	1	7	4	6	6	6	6	7	7	7	7	1	1	1	1	1	1	1	2	1	1	2	1	2	1	1	5	5	6	6
417	Female	Brazil	A2	Graduation	Clerical Support Workers	7	7	7	45	4	4	4	4	4	4	5	5	5	5	6	6	6	2	4	6	5	5	5	6	5	2	4	2	4	2	2	2	4	2	3	2	4	2	2	2	4	4	4	3
418	Female	Brazil	A2	Post-graduation (not master neither PhD)	Technicians and Associate Professionals	30	30	30	49	4	4	4	4	4	6	5	6	6	6	7	5	5	5	5	5	5	6	6	5	5	2	3	2	3	2	3	2	3	2	2	2	2	2	2	2	5	5	5	5
419	Female	Brazil	B1	High school, vocational education or less	Clerical Support Workers	19	12	12	58	5	4	4	5	5	7	1	5	3	7	7	7	5	6	7	7	7	7	7	5	6	3	4	1	5	2	1	1	2	1	3	2	3	1	1	1	5	5	6	6
420	Female	Brazil	A2	Post-graduation (not master neither PhD)	Services and Sales Workers	10	5	5	31	2	2	4	2	3	6	7	7	2	2	4	6	6	2	6	5	5	5	5	6	6	2	3	4	4	4	2	2	4	3	2	5	4	2	3	3	4	4	5	5
423	Female	Brazil	B1	Unfinished graduation	Technicians and Associate Professionals	3	3	3	31	4	4	4	4	5	7	1	5	5	6	6	7	6	6	6	6	5	6	6	6	6	2	3	2	3	2	2	2	3	2	2	3	2	2	1	2	3	3	6	5
424	Female	Brazil	A2	Post-graduation (not master neither PhD)	Craft and Related Trades Workers	2	2	2	26	1	1	1	1	3	2	1	5	1	4	1	7	5	4	6	7	7	7	7	7	7	2	5	5	5	2	5	1	5	5	3	5	5	2	3	4	4	4	2	2
425	Female	Brazil	B1	Graduation	Professionals	5	0	0	25	1	2	5	2	3	3	1	4	1	1	7	6	1	1	1	1	1	6	1	2	2	2	5	5	5	3	5	4	5	5	5	5	5	1	3	5	0	0	0	0
426	Female	Brazil	B2	Post-graduation (not master neither PhD)	Managers	7	7	7	51	3	1	1	1	3	7	3	5	1	7	4	7	3	1	7	3	4	6	3	2	1	3	4	3	3	2	5	2	5	2	5	5	4	1	3	2	2	4	5	1
428	Female	Brazil	C1	High school, vocational education or less	Clerical Support Workers	3	2	1	33	4	2	3	2	4	3	1	2	1	2	3	3	2	2	2	2	2	3	2	2	2	4	3	2	4	4	4	4	2	4	3	5	3	2	4	3	2	3	3	1
429	Male	Brazil	B1	High school, vocational education or less	Craft and Related Trades Workers	4	2	2	18	3	2	3	3	4	4	1	6	6	4	2	7	7	5	4	4	4	7	5	2	3	2	5	2	3	2	2	2	2	2	1	3	1	2	2	2	4	4	6	5
431	Female	Brazil	B1	High school, vocational education or less	Clerical Support Workers	2	2	2	31	3	3	2	3	4	2	1	6	2	7	2	3	4	5	6	3	2	2	2	5	4	4	2	2	5	4	4	3	4	4	5	2	5	3	4	5	2	2	2	2
434	Female	Brazil	B2	High school, vocational education or less	Clerical Support Workers	10	1	1	35	4	3	4	4	5	7	1	6	6	6	1	6	7	6	5	5	5	6	5	3	6	2	2	1	1	2	1	2	1	1	1	2	1	1	2	2	4	4	5	4
435	Female	Brazil	A2	Post-graduation (not master neither PhD)	Professionals	3	3	1	25	2	4	4	4	5	7	6	6	5	6	7	7	4	5	5	4	3	5	7	3	4	2	5	2	5	2	3	2	5	2	3	2	4	2	2	3	5	5	5	6
436	Female	Brazil	A1	Graduation	Professionals	5	2	2	23	5	3	5	5	5	7	1	6	4	7	2	6	5	7	7	4	5	7	7	7	7	1	2	1	5	2	1	3	4	1	3	3	2	3	2	3	4	5	5	6
438	Female	Brazil	A2	Graduation	Professionals	1	1	1	25	3	2	1	2	3	6	1	7	1	3	6	7	3	6	7	4	6	4	4	5	5	3	5	4	5	1	4	2	5	4	4	4	4	3	3	4	3	4	2	1
439	Female	Brazil	B2	Post-graduation (not master neither PhD)	Professionals	6	3	3	25	2	1	1	1	1	3	1	3	1	1	1	2	3	1	2	1	1	3	1	3	3	4	5	5	5	4	1	1	4	2	1	4	2	3	5	3	0	0	2	1
442	Female	Brazil	A2	Post-graduation (not master neither PhD)	Managers	6	6	2	31	3	2	4	3	4	3	3	3	4	3	4	4	4	4	4	4	3	3	3	4	3	4	3	2	3	3	2	3	3	2	3	3	3	4	4	3	3	2	6	5
443	NA	Brazil	NA	NA	NA	NA	NA	NA	NA	2	1	1	2	2	3	7	5	1	2	2	5	2	1	6	NA	NA	NA	NA	NA	NA	5	4	4	5	4	3	5	5	4	5	5	5	2	3	4	NA	NA	NA	NA
444	Female	Brazil	B1	High school, vocational education or less	Plant and Machine Operators and Assemblers	25	5	1	52	4	4	4	4	5	6	1	1	5	7	6	6	6	6	6	7	7	7	7	7	2	2	4	2	3	2	2	2	2	4	2	2	3	2	2	2	5	5	5	4
445	Female	Brazil	B1	Graduation	Professionals	2	2	2	25	4	3	5	5	5	5	7	5	5	7	1	7	4	5	7	6	7	5	7	3	1	2	5	2	4	1	3	1	3	3	4	4	3	4	3	2	4	4	5	4
447	Male	Brazil	C1	Graduation	Professionals	7	3	7	26	5	5	2	5	5	7	2	6	6	6	7	7	7	5	6	6	6	7	6	7	7	1	3	1	2	1	3	1	3	1	1	1	1	1	1	1	6	6	6	6
448	Male	Brazil	A2	Graduation	Clerical Support Workers	5	4	4	30	3	3	5	2	5	4	4	5	2	6	5	6	5	3	6	3	4	4	5	4	4	3	2	2	4	2	5	2	4	2	4	2	3	2	3	2	5	5	5	5
449	NA	Brazil	NA	NA	NA	NA	NA	NA	NA	5	2	2	1	2	NA	NA	NA	NA	NA	NA	NA	NA	NA	NA	NA	NA	NA	NA	NA	NA	NA	NA	NA	NA	NA	NA	NA	NA	NA	NA	NA	NA	NA	NA	NA	5	4	1	1
450	Female	Brazil	B2	Graduation	Clerical Support Workers	25	3.7	3.7	42	3	2	3	2	4	6	4	6	6	2	6	6	4	6	4	2	4	2	6	6	6	4	3	1	4	2	2	2	4	2	3	2	3	1	2	3	3	2	1	1
451	Male	Brazil	B2	Graduation	Clerical Support Workers	2	2	2	26	3	3	2	3	3	6	4	7	5	5	5	5	3	5	5	5	3	2	2	5	1	5	4	3	4	2	3	2	4	3	4	3	4	2	3	3	3	3	2	4
452	NA	Brazil	NA	NA	NA	NA	NA	NA	NA	5	4	4	4	5	NA	NA	NA	NA	NA	NA	NA	NA	NA	NA	NA	NA	NA	NA	NA	NA	NA	NA	NA	NA	NA	NA	NA	NA	NA	NA	NA	NA	NA	NA	NA	5	5	6	6
453	NA	Brazil	NA	NA	NA	NA	NA	NA	NA	4	4	3	4	2	NA	NA	NA	NA	NA	NA	NA	NA	NA	NA	NA	NA	NA	NA	NA	NA	NA	NA	NA	NA	NA	NA	NA	NA	NA	NA	NA	NA	NA	NA	NA	NA	NA	NA	NA
456	Male	Brazil	A2	Post-graduation (not master neither PhD)	Clerical Support Workers	28	3	3	43	4	4	5	4	5	7	7	7	7	7	7	6	7	7	7	7	7	7	7	7	7	2	2	2	2	2	2	2	2	2	2	2	2	2	2	2	6	6	6	6
457	NA	Brazil	NA	NA	NA	NA	NA	NA	NA	2	3	1	2	4	1	4	2	7	2	3	6	1	3	3	2	2	3	3	2	2	3	2	2	2	4	2	2	5	4	5	5	5	3	3	3	NA	NA	NA	NA
458	Female	Brazil	A2	Graduation	Clerical Support Workers	2	2	2	38	4	4	4	4	4	6	7	6	4	6	5	6	6	6	5	4	5	6	5	5	5	2	2	1	3	1	1	1	3	1	2	2	2	2	1	1	5	5	5	5
459	Female	Brazil	A2	Graduation	NA	NA	NA	NA	32	4	4	5	4	5	6	6	6	6	6	5	7	7	6	7	6	6	7	6	4	6	2	2	1	3	1	1	1	1	1	1	1	1	2	2	2	3	4	5	5
460	Female	Brazil	A2	High school, vocational education or less	Professionals	8	8	8	66	1	5	5	5	5	7	3	7	7	7	5	6	7	6	7	7	7	7	6	7	7	2	3	1	3	2	1	1	2	1	2	1	3	2	2	2	6	6	6	6
461	Male	Brazil	B1	High school, vocational education or less	Technicians and Associate Professionals	5	5	4	33	5	5	5	5	5	7	7	5	7	7	7	7	7	7	7	7	7	7	7	6	7	3	2	1	2	1	2	2	2	2	2	2	2	2	2	2	5	5	6	6
462	NA	Brazil	NA	NA	NA	NA	NA	NA	NA	4	4	4	4	4	NA	NA	NA	NA	NA	NA	NA	NA	NA	NA	NA	NA	NA	NA	NA	NA	NA	NA	NA	NA	NA	NA	NA	NA	NA	NA	NA	NA	NA	NA	NA	NA	NA	NA	NA
465	Female	Brazil	A2	Post-graduation (not master neither PhD)	Managers	9	3	1	29	4	4	4	4	5	6	7	6	4	2	6	7	4	3	5	5	5	5	5	4	4	3	2	2	3	2	2	2	3	2	3	3	3	3	2	2	5	5	4	3
466	Female	Brazil	A2	Master	Managers	5	4	4	30	2	2	3	2	2	6	4	7	7	7	7	5	7	2	6	2	2	2	2	2	2	3	4	4	4	4	4	4	5	4	3	2	4	1	4	4	1	1	1	1
467	Female	Brazil	A2	Post-graduation (not master neither PhD)	Technicians and Associate Professionals	0	10	0	36	5	5	4	5	5	3	2	4	1	6	6	6	3	5	5	3	4	5	6	5	5	2	2	2	4	2	2	2	1	2	4	2	2	2	2	2	5	5	5	5
468	Male	Brazil	B2	Unfinished graduation	Professionals	1	1	1	20	3	5	5	4	5	7	1	7	7	7	7	7	5	7	6	7	6	7	4	3	4	2	4	1	1	1	1	2	2	1	1	1	1	1	2	1	6	6	6	6
469	Female	Brazil	C1	Unfinished graduation	Clerical Support Workers	0	0	0	28	4	3	4	3	3	5	2	7	1	3	1	1	1	5	2	1	2	6	5	2	2	3	2	3	2	1	3	2	1	3	2	5	2	1	2	3	3	3	3	2
470	Female	Brazil	B2	Unfinished graduation	Clerical Support Workers	0	0	0	30	1	1	3	1	3	5	1	1	1	1	1	4	4	2	1	3	3	2	2	2	2	3	2	2	2	3	2	5	1	2	3	2	2	3	5	4	2	2	2	2
471	Female	Brazil	C1	Unfinished graduation	Clerical Support Workers	2	0	0	20	5	4	4	3	5	7	1	1	4	6	6	7	2	2	6	3	3	7	7	3	6	3	5	1	3	4	3	1	4	3	4	4	3	2	3	4	5	5	5	4
473	NA	Brazil	NA	NA	NA	NA	NA	NA	NA	2	2	4	1	4	NA	NA	NA	NA	NA	NA	NA	NA	NA	NA	NA	NA	NA	NA	NA	NA	NA	NA	NA	NA	NA	NA	NA	NA	NA	NA	NA	NA	NA	NA	NA	NA	NA	NA	NA
474	NA	Brazil	NA	NA	NA	NA	NA	NA	NA	4	4	2	4	2	3	1	4	5	3	5	4	2	5	5	4	4	4	4	7	5	2	5	4	5	2	4	2	5	4	5	4	4	3	3	3	5	5	5	5
475	Female	Brazil	C1	Graduation	Clerical Support Workers	2	2	2	24	2	2	2	2	3	4	1	2	1	1	7	7	5	4	4	2	1	3	4	3	3	4	4	4	4	3	4	4	4	4	3	4	3	4	4	4	2	2	2	2
476	Female	Brazil	A2	Master	Professionals	15	3	1	38	3	3	2	3	3	5	4	4	2	4	5	4	2	4	5	4	4	5	4	4	4	2	3	2	3	2	3	2	3	2	3	4	3	2	3	2	4	4	4	4
477	NA	Brazil	NA	NA	NA	NA	NA	NA	NA	4	4	4	4	5	6	1	4	5	7	7	7	5	5	5	5	4	5	4	6	3	3	4	3	3	2	2	2	4	2	1	2	2	2	3	3	NA	NA	NA	NA
478	Female	Brazil	B1	Graduation	Managers	4	3	3	32	4	5	5	4	5	6	7	2	3	7	2	1	2	7	6	6	3	6	5	5	2	1	2	2	4	2	1	2	4	2	4	1	2	2	2	2	5	5	6	6
479	Female	Brazil	A2	Graduation	Technicians and Associate Professionals	5	8	5	32	4	4	5	4	5	6	7	6	6	6	4	7	7	6	6	5	5	5	5	4	7	2	3	1	1	1	1	2	2	1	3	1	2	2	2	2	4	4	4	4
480	Male	Brazil	B2	Graduation	Managers	9	2	2	27	3	5	5	4	5	6	2	6	1	1	2	7	6	4	3	2	5	5	2	6	6	2	3	2	2	2	3	2	2	2	3	3	4	4	2	2	5	5	5	6
481	Female	Brazil	A1	Graduation	Managers	3	2	2	33	3	4	4	3	5	7	1	5	4	5	5	7	3	5	5	3	3	5	4	4	3	3	4	2	2	2	3	2	3	2	4	4	4	2	4	2	5	5	5	4
487	Female	Brazil	B1	Post-graduation (not master neither PhD)	Plant and Machine Operators and Assemblers	2	2	2	38	5	5	4	5	5	6	1	6	5	6	6	6	3	3	6	6	6	6	6	7	7	2	2	1	4	2	2	1	2	1	1	1	1	2	2	1	6	6	6	6
488	Male	Brazil	B1	Graduation	Professionals	3	16	16	46	1	1	5	5	5	7	7	7	7	7	7	7	7	7	6	7	7	7	7	7	7	3	2	1	1	5	1	1	1	1	1	1	1	1	1	1	6	6	6	6
489	Male	Brazil	A2	Post-graduation (not master neither PhD)	Professionals	35	35	33	55	4	2	4	1	2	1	1	7	1	1	6	7	5	1	5	1	1	7	6	6	5	4	5	4	5	2	5	3	5	3	5	4	5	2	3	5	5	5	5	5
490	Male	Brazil	B1	High school, vocational education or less	Managers	17	17	17	41	3	3	3	3	4	6	2	5	4	4	7	7	7	6	6	4	5	4	4	4	4	3	2	1	2	3	1	3	1	1	3	1	2	2	2	3	4	4	4	4
491	Female	Brazil	B1	Post-graduation (not master neither PhD)	Professionals	25	25	25	59	5	4	5	4	5	6	3	7	6	7	7	7	6	7	7	6	6	7	6	6	6	2	3	3	3	2	3	3	3	3	3	3	4	3	3	3	3	4	5	5
492	Female	Brazil	B1	Unfinished graduation	Clerical Support Workers	2	2	2	25	3	2	2	2	3	4	2	2	2	2	1	3	1	2	3	2	2	2	2	1	2	4	4	5	4	4	5	4	5	4	5	5	5	3	5	4	2	2	2	2
494	Male	Brazil	B2	High school, vocational education or less	Services and Sales Workers	1	1	1	39	3	3	1	3	3	6	5	3	2	6	7	7	4	5	3	7	4	4	6	7	5	2	5	2	5	4	3	1	4	5	5	3	1	5	3	3	2	4	5	2
495	Male	Brazil	B1	High school, vocational education or less	Managers	15	15	15	36	3	3	4	4	5	7	1	6	7	7	7	7	7	7	7	7	7	7	7	7	7	2	2	2	2	2	3	2	2	2	3	2	2	2	2	3	5	6	6	6
496	Male	Brazil	B1	High school, vocational education or less	Clerical Support Workers	5	5	5	28	4	3	5	4	5	5	6	7	4	4	7	7	6	5	6	5	5	6	6	5	5	3	3	3	3	3	3	3	1	1	3	1	3	3	2	3	3	4	6	4
498	Female	Brazil	A1	Graduation	Managers	3	3	3	30	5	5	4	5	5	7	7	7	7	7	7	7	7	7	7	7	7	7	7	7	7	1	3	1	1	1	1	1	1	1	1	2	1	1	1	1	6	6	6	6
499	Female	Brazil	A2	Graduation	Clerical Support Workers	8	5	5	29	3	3	5	2	5	4	1	1	6	1	4	7	4	2	5	2	2	6	6	7	6	2	4	2	4	4	2	2	4	3	4	3	4	4	3	4	4	3	3	5
500	Female	Brazil	A2	Graduation	Clerical Support Workers	0	0	0	23	4	4	2	3	3	4	4	4	1	4	4	7	2	4	7	1	6	6	4	2	2	3	4	2	4	2	2	2	2	1	3	3	4	2	2	2	5	4	5	3
502	Male	Brazil	B1	Graduation	Professionals	4	2	2	27	4	3	4	4	5	5	1	4	2	4	3	7	2	4	7	5	5	6	6	5	3	2	4	1	2	2	2	2	3	2	3	4	2	3	2	2	5	5	5	5
503	Male	Brazil	B1	Post-graduation (not master neither PhD)	Professionals	15	1	1	42	3	3	4	3	4	4	1	3	1	4	7	3	1	3	4	4	4	4	4	4	4	3	4	4	4	3	5	4	3	3	1	5	3	3	4	4	3	4	4	4
506	Male	Brazil	B1	High school, vocational education or less	Craft and Related Trades Workers	18	18	18	44	3	3	5	3	5	4	1	6	3	5	7	7	4	4	5	5	5	5	5	4	4	3	3	2	3	2	2	2	2	2	3	2	3	2	2	3	3	3	4	3
507	Female	Brazil	B1	Graduation	Professionals	3	3	3	25	4	3	3	3	3	5	6	5	5	5	4	4	5	6	6	5	6	6	6	6	6	2	4	3	4	2	2	2	4	3	4	4	4	3	3	3	4	4	3	5
509	Female	Brazil	B1	Post-graduation (not master neither PhD)	Managers	17	2	2	38	5	5	1	5	5	7	1	6	3	2	6	7	3	5	4	4	4	4	4	6	6	2	4	1	3	2	3	1	3	3	3	3	3	2	3	3	6	6	6	6
510	Male	Brazil	B2	Graduation	Clerical Support Workers	2	0	0	23	4	4	3	3	5	7	1	4	5	7	7	7	6	5	7	5	5	5	4	4	1	2	5	3	4	1	3	1	3	3	4	3	2	2	3	3	5	5	6	5
512	Male	Brazil	B2	Unfinished graduation	Craft and Related Trades Workers	8	4	4	38	3	2	2	2	4	3	2	2	3	2	5	3	3	3	3	2	4	3	3	2	4	3	4	4	4	3	4	4	4	4	3	4	3	2	4	4	3	3	1	2
513	Female	Brazil	A1	Graduation	Clerical Support Workers	14	14	14	45	2	2	5	1	4	4	3	4	5	3	4	3	4	3	3	4	4	4	3	4	3	3	3	4	4	3	3	2	3	3	2	3	4	3	2	2	3	4	4	2
514	Female	Brazil	B1	High school, vocational education or less	Professionals	5	0	5	26	5	5	5	4	5	5	1	5	5	6	7	7	4	7	6	7	7	7	7	7	7	1	5	1	4	2	3	1	4	1	3	4	4	1	1	1	6	6	6	6
515	Female	Brazil	B1	Graduation	Clerical Support Workers	5	1	1	22	1	5	5	5	5	7	1	3	2	5	4	6	6	6	7	7	7	7	7	7	7	1	1	1	1	1	1	1	2	1	1	1	1	1	1	1	6	6	6	6
517	Female	Brazil	A2	Post-graduation (not master neither PhD)	Professionals	15	3	3	29	5	5	3	5	5	7	7	6	6	6	7	6	3	7	7	7	7	7	7	7	7	3	3	1	3	2	3	1	3	5	3	3	3	1	1	1	6	6	6	6
518	Male	Brazil	A2	High school, vocational education or less	Craft and Related Trades Workers	4	4	1	25	3	3	2	2	2	7	1	6	4	7	5	4	5	2	2	2	2	4	2	1	5	3	2	3	1	3	3	4	2	2	1	5	1	3	4	2	3	3	3	4
521	Male	Brazil	B2	Master	Professionals	8	2.5	2.5	56	4	3	3	3	4	6	5	3	2	4	3	6	6	5	6	6	6	6	4	5	5	2	3	2	2	2	2	2	2	2	3	2	2	3	2	3	5	5	5	5
522	Female	Brazil	A2	Unfinished graduation	Clerical Support Workers	5	4	4	30	3	3	1	3	5	7	1	1	2	2	2	4	2	4	2	2	1	4	3	1	1	3	2	3	1	3	5	5	3	2	2	3	3	2	4	3	4	3	2	1
523	NA	Brazil	NA	NA	NA	NA	NA	NA	NA	3	4	3	2	4	3	7	2	6	4	7	4	4	1	5	2	5	4	3	1	1	4	3	4	5	2	5	4	3	2	4	4	4	1	3	3	4	2	2	1
524	Male	Brazil	A2	Post-graduation (not master neither PhD)	Clerical Support Workers	10	2	6	33	4	4	5	4	5	6	1	5	5	4	6	6	5	5	6	4	6	7	7	4	4	2	2	2	2	2	2	2	1	1	2	2	2	2	2	2	5	6	5	6
525	Male	Brazil	B2	Unfinished graduation	Clerical Support Workers	3	3	3	20	4	2	4	3	5	1	4	4	1	1	7	7	5	1	7	2	1	7	3	1	1	2	5	5	5	3	5	3	5	3	5	4	5	2	3	4	3	2	2	6
527	Female	Brazil	B2	Graduation	Professionals	5	5	5	37	4	2	3	2	3	3	4	4	3	3	2	3	2	1	3	3	2	2	2	4	5	2	2	2	4	2	2	4	4	2	4	2	2	2	4	4	6	6	6	6
528	Male	Brazil	B1	Unfinished graduation	Professionals	12	0	0	32	5	5	4	5	5	4	1	7	4	1	4	7	3	6	7	7	7	7	7	7	7	1	3	1	1	1	3	1	3	2	1	1	1	1	1	1	6	6	6	6
529	Male	Brazil	A2	Graduation	Professionals	4	1	1	29	3	2	4	3	4	3	1	1	5	1	5	7	3	4	4	3	3	7	6	1	1	2	5	3	2	4	2	2	3	2	2	4	3	2	3	3	3	3	2	2
530	Male	Brazil	B1	High school, vocational education or less	Professionals	10	4	4	33	2	3	3	4	5	1	2	4	6	4	1	7	2	3	3	2	3	6	2	6	4	4	5	1	5	2	1	2	5	3	4	4	4	4	4	1	3	6	4	3
532	Female	Brazil	A2	Unfinished graduation	Technicians and Associate Professionals	6	3	3	27	5	3	4	2	4	3	5	6	1	2	6	7	3	1	2	1	1	3	2	4	2	3	4	2	4	3	2	2	4	2	2	5	3	3	2	2	4	3	2	2
533	Male	Brazil	B1	Unfinished graduation	Clerical Support Workers	5	0	0	27	2	3	4	4	4	4	2	2	2	3	2	6	1	6	5	2	5	5	5	2	3	3	4	3	5	2	4	1	2	3	5	3	4	2	1	3	3	5	5	4
536	Male	Brazil	B1	High school, vocational education or less	Clerical Support Workers	28	28	28	60	2	3	4	2	3	1	1	4	4	4	7	7	3	4	4	3	3	3	3	3	3	4	4	4	4	3	3	3	4	4	4	4	4	3	3	4	2	2	2	1
538	Male	Brazil	A2	Unfinished graduation	Clerical Support Workers	1	1	1	21	4	3	4	4	4	5	1	4	4	3	3	4	5	5	5	3	3	4	3	3	3	3	2	2	2	4	2	2	2	2	4	2	3	3	3	4	4	3	2	4
539	Female	Brazil	A2	High school, vocational education or less	Clerical Support Workers	1	1	1	20	1	4	5	5	5	5	7	7	7	6	7	7	7	7	6	7	6	7	7	7	7	3	2	1	1	2	1	2	1	1	2	1	1	2	2	2	6	6	6	6
541	Male	Brazil	A2	Graduation	Managers	10	2	2	41	1	4	3	5	5	5	1	3	5	5	7	6	7	7	7	7	6	7	7	7	7	2	2	1	5	1	2	1	3	1	2	1	1	2	2	1	6	6	6	6
543	NA	Brazil	NA	NA	NA	NA	NA	NA	NA	2	2	4	4	4	4	2	2	3	3	3	2	2	2	3	2	2	2	4	2	2	4	2	3	3	3	2	4	3	3	4	3	2	4	3	4	4	4	4	1
545	NA	Brazil	NA	NA	NA	NA	NA	NA	NA	3	3	2	2	2	5	5	7	3	4	2	2	2	2	5	2	2	2	2	2	2	4	5	3	4	3	4	4	5	5	4	5	5	1	5	3	3	3	3	0
547	Female	Brazil	A2	Post-graduation (not master neither PhD)	Professionals	13	1	1	28	3	4	4	4	5	5	1	3	4	5	5	3	6	6	6	6	6	6	6	7	7	2	2	2	2	3	2	2	3	2	4	3	3	3	3	2	4	4	3	3
548	Male	Brazil	B1	Graduation	Professionals	11	2	2	37	3	4	4	4	5	6	6	6	6	6	6	6	6	6	6	6	6	6	6	6	6	1	3	2	2	1	4	1	4	3	1	2	2	1	1	1	5	5	5	6
549	Female	Brazil	A2	Graduation	Services and Sales Workers	5	1	1	34	3	2	2	3	3	3	6	5	4	5	5	4	2	3	3	2	2	6	3	2	2	3	4	3	4	3	4	3	4	4	4	4	4	4	4	4	2	2	2	2
550	Male	Brazil	B1	Graduation	Services and Sales Workers	10	5	3	41	4	4	4	3	5	3	2	2	2	1	4	3	3	3	5	3	3	4	4	3	2	2	2	2	3	2	2	3	2	2	2	3	2	2	2	2	4	4	3	3
551	Male	Brazil	B2	Post-graduation (not master neither PhD)	Clerical Support Workers	8	6	3	26	1	1	3	1	1	4	4	6	2	6	7	3	2	1	2	1	1	2	1	1	1	5	5	5	5	1	2	5	5	5	4	4	4	1	5	5	0	0	0	0
552	Female	Brazil	A1	Graduation	Managers	6	1	1	27	4	4	3	4	4	5	5	5	4	4	4	6	4	5	4	5	5	5	5	5	5	2	4	3	3	2	3	2	4	3	3	4	3	2	2	3	4	5	4	4
553	NA	Brazil	NA	NA	NA	NA	NA	NA	NA	2	3	4	3	4	3	1	7	3	1	6	7	3	3	3	4	1	7	2	6	5	NA	NA	NA	NA	NA	NA	NA	NA	NA	NA	NA	NA	NA	NA	NA	2	2	1	3
554	Female	Brazil	A2	Graduation	Clerical Support Workers	15	1	15	38	4	3	4	3	5	4	4	3	2	1	7	4	4	3	3	3	2	5	5	5	5	3	4	4	4	3	3	2	3	3	5	3	4	2	3	3	4	3	4	4
556	Male	Brazil	A2	Graduation	Professionals	6	3	3	31	5	4	4	4	5	5	1	4	4	2	5	5	6	4	4	4	4	6	6	6	6	1	4	2	2	2	3	2	3	3	2	4	3	2	3	2	4	4	4	5
560	Female	Brazil	A2	Unfinished graduation	Services and Sales Workers	6	6	6	33	5	4	4	4	4	6	4	6	2	1	4	7	4	5	6	2	2	4	2	2	2	3	4	3	4	2	4	3	4	4	2	4	4	2	4	3	3	3	3	2
561	Male	Brazil	A2	Graduation	Professionals	7	7	7	31	3	3	4	3	5	5	5	3	3	5	6	6	6	6	6	4	5	6	6	6	6	2	4	2	2	1	3	2	2	4	3	3	3	2	3	3	5	5	5	5
562	Male	Brazil	B2	NA	Professionals	14	0	0	36	1	1	1	1	1	7	1	7	2	1	7	1	7	5	1	4	7	7	7	5	4	1	5	5	5	1	3	2	5	4	4	4	3	3	2	2	6	6	6	6
563	Female	Brazil	B1	Graduation	Technicians and Associate Professionals	16	1	1	39	3	2	2	3	3	5	1	6	4	4	2	5	5	4	6	4	4	5	5	4	3	2	4	3	4	2	4	2	4	4	3	4	2	2	3	4	3	3	3	3
564	Female	Brazil	A2	Graduation	Services and Sales Workers	8	1	1	34	5	5	5	5	5	7	5	6	2	5	6	2	4	4	5	5	3	7	7	7	7	2	2	2	2	1	1	1	3	1	3	1	3	1	1	1	4	3	4	3
565	Male	Brazil	A2	Unfinished graduation	Clerical Support Workers	2	2	2	20	4	3	4	3	5	4	1	1	2	3	3	5	2	4	2	4	4	3	4	2	2	2	5	3	5	2	2	3	4	2	5	4	4	3	3	4	1	1	1	3
568	Female	Brazil	A2	Graduation	Clerical Support Workers	10	8	10	41	2	2	5	5	5	7	6	7	4	7	4	7	7	4	6	4	6	5	5	3	4	4	2	1	1	5	1	5	2	1	2	1	2	5	5	5	5	5	5	3
569	Female	Brazil	A2	Master	Professionals	7	7	7	39	3	4	5	3	5	6	1	3	3	1	2	7	7	5	5	5	5	7	7	6	7	1	1	1	1	1	1	1	1	1	2	1	1	3	2	1	5	5	5	5
571	Female	Brazil	B2	Unfinished graduation	Managers	7	2	7	25	4	4	2	4	2	5	1	4	4	5	4	7	6	4	5	6	2	2	2	2	5	2	4	4	4	2	4	2	4	4	2	4	4	2	2	2	3	3	3	3
573	Female	Brazil	A2	Graduation	Professionals	4	4	4	25	2	2	3	3	3	3	3	5	2	3	4	6	4	4	5	4	4	4	4	4	4	4	3	3	3	3	3	3	3	3	3	3	3	3	3	3	2	3	3	3
574	Male	Brazil	A2	Master	Technicians and Associate Professionals	1	1	1	30	3	4	4	4	5	5	1	7	4	4	4	5	7	7	7	5	2	6	6	5	5	1	4	4	2	1	2	1	4	1	1	4	2	2	2	2	5	5	5	5
575	Male	Brazil	A2	Graduation	Professionals	50	5	5	80	5	5	3	5	3	7	1	7	1	1	1	7	1	5	5	7	7	7	7	7	7	3	1	5	3	1	5	5	1	1	5	1	1	5	5	5	6	6	4	4
577	Female	Brazil	C1	High school, vocational education or less	NA	NA	NA	NA	21	4	4	4	3	5	4	1	2	3	4	7	7	6	4	5	4	4	4	6	7	6	3	4	3	4	4	2	2	5	3	4	4	4	2	2	3	2	4	5	4
578	Male	Brazil	B2	High school, vocational education or less	Professionals	17	17	16	35	1	5	5	5	5	7	7	7	7	7	7	7	7	7	7	7	7	7	7	7	7	1	5	1	1	1	1	1	1	1	1	1	1	1	1	1	6	6	6	6
579	Female	Brazil	A2	Post-graduation (not master neither PhD)	Professionals	14	3.5	3.5	38	4	4	4	5	5	7	7	2	6	6	7	7	3	7	6	7	7	7	7	7	6	2	3	1	4	2	1	2	1	3	4	3	3	3	2	2	5	4	5	6
580	Female	Brazil	A2	High school, vocational education or less	Services and Sales Workers	0	0	0	20	5	5	5	4	5	5	6	5	5	6	6	7	7	6	6	4	4	7	6	5	5	2	3	2	3	2	2	2	2	2	2	2	3	2	2	2	5	4	5	6
581	Female	Brazil	A1	Post-graduation (not master neither PhD)	Managers	32	4	4	53	2	5	5	4	5	7	4	7	5	5	4	6	4	6	7	6	7	7	7	7	7	2	4	2	2	2	2	1	2	2	2	2	2	2	2	2	6	6	6	6
582	Female	Brazil	B1	Master	Managers	7	5	5	31	4	3	5	4	3	1	1	7	1	5	5	1	1	3	4	1	1	6	4	3	2	3	5	2	4	3	3	3	5	2	3	5	5	4	2	4	4	4	4	4
583	Female	Brazil	B2	Graduation	Clerical Support Workers	27	2	2	47	2	1	1	5	3	7	5	3	2	4	2	4	6	4	6	2	6	2	2	2	3	4	4	3	3	2	4	4	4	4	2	5	2	2	5	2	2	2	1	1
584	Female	Brazil	C1	High school, vocational education or less	Managers	1	1	1	35	5	4	5	4	5	4	2	6	3	3	4	6	1	3	5	4	3	4	3	7	7	1	2	2	2	2	1	1	2	2	4	1	2	2	2	4	3	5	6	6
586	Female	Brazil	B1	Unfinished graduation	Services and Sales Workers	8	1	1	46	5	5	5	5	5	7	1	7	4	7	7	7	7	7	7	7	7	7	7	6	7	1	1	1	1	1	1	1	1	1	1	1	1	1	1	1	6	6	6	6
587	Female	Brazil	C1	Unfinished graduation	Clerical Support Workers	1	0	0	22	3	2	4	4	5	4	1	1	1	2	1	5	1	7	7	6	5	7	7	7	7	1	5	2	5	1	1	1	3	2	5	3	3	3	3	3	2	2	5	5
588	Female	Brazil	A2	High school, vocational education or less	Professionals	27	25	21	57	4	5	4	5	5	6	4	5	5	6	5	6	6	6	6	6	6	5	5	5	4	1	2	1	1	3	2	2	2	1	4	1	1	3	2	2	6	5	6	5
589	Female	Brazil	A2	High school, vocational education or less	Clerical Support Workers	0	0	0	28	3	3	3	3	4	7	1	4	5	1	1	4	3	3	6	3	2	3	1	3	1	5	3	1	1	4	1	3	1	2	2	2	2	2	3	3	1	1	4	1
590	Male	Brazil	A2	High school, vocational education or less	Clerical Support Workers	17	11	11	51	5	5	3	5	5	5	5	5	4	4	7	7	7	5	7	5	5	5	5	5	5	1	3	1	3	1	1	1	2	2	1	2	2	1	1	1	5	5	5	5
591	Female	Brazil	A2	Graduation	Technicians and Associate Professionals	14	9	1	33	4	4	5	4	5	5	4	4	3	5	5	5	4	5	5	5	5	5	5	5	5	2	2	1	2	2	2	2	2	2	2	2	2	4	2	2	5	5	6	6
592	Male	Brazil	A1	Graduation	Managers	12	8	8	45	5	4	4	3	3	7	6	6	6	6	6	6	6	6	5	7	6	6	6	6	6	2	4	4	4	2	4	2	4	4	2	4	4	3	2	2	5	5	5	5
593	Female	Brazil	C1	Unfinished graduation	Clerical Support Workers	2	1	1	21	1	1	1	1	1	1	1	7	1	1	1	2	1	1	1	1	1	1	1	2	1	5	5	5	5	5	5	5	5	5	5	5	5	1	5	5	0	0	0	0
594	Female	Brazil	B1	Unfinished graduation	Services and Sales Workers	1	1	1	22	3	2	3	3	5	5	1	4	2	4	1	4	2	4	2	1	1	5	4	5	6	3	5	3	1	1	1	1	5	1	4	4	4	4	2	3	3	3	4	0
595	Male	Brazil	C2	High school, vocational education or less	NA	NA	NA	NA	NA	4	4	3	3	2	5	5	5	4	5	3	6	3	6	4	6	4	5	5	4	5	2	3	4	4	3	4	2	3	4	3	4	4	1	2	2	4	5	4	5
597	Female	Brazil	B1	Post-graduation (not master neither PhD)	Clerical Support Workers	10	1	1	31	3	4	3	4	4	2	4	3	2	2	5	2	1	3	5	5	5	7	7	5	5	1	5	4	2	3	1	2	3	1	4	4	5	4	2	2	5	5	5	6
599	Male	Brazil	B1	High school, vocational education or less	Managers	15	5	3	40	2	2	4	2	5	2	1	2	2	2	5	4	3	2	4	2	2	2	3	2	2	4	4	4	4	3	4	4	4	4	4	5	5	3	4	4	2	2	1	0
602	NA	Brazil	NA	NA	NA	NA	NA	NA	NA	5	5	5	1	5	7	4	7	5	5	7	7	4	7	7	7	7	7	7	6	7	NA	NA	NA	NA	NA	NA	NA	NA	NA	NA	NA	NA	NA	NA	NA	6	6	4	5
603	Female	Brazil	A2	Post-graduation (not master neither PhD)	Professionals	15	1.5	1.5	32	4	5	5	4	5	4	1	6	4	4	4	6	5	6	7	5	6	6	5	6	7	1	1	1	2	4	1	1	2	1	2	1	1	1	1	1	5	6	6	6
604	Female	Brazil	B1	Graduation	Elementary Occupations	0	0	7	48	2	1	1	1	3	2	1	4	1	1	7	4	1	1	1	1	1	1	1	1	1	5	5	3	4	3	5	5	3	5	5	5	5	5	4	4	2	1	1	0
606	Female	Brazil	A2	Graduation	Clerical Support Workers	5	5	2	28	3	3	2	3	5	3	1	6	3	3	1	5	4	4	5	4	4	4	5	6	5	1	3	1	1	3	1	1	1	1	3	1	1	1	1	1	2	3	5	5
607	Female	Brazil	B1	Unfinished graduation	Managers	17	15	15	33	5	5	5	5	5	7	7	7	7	1	7	7	1	7	7	7	7	7	7	7	7	2	3	1	3	1	1	1	4	1	3	1	1	3	3	3	6	6	3	3
608	NA	Brazil	NA	NA	NA	NA	NA	NA	NA	4	3	2	3	4	5	3	7	3	3	4	5	4	3	4	4	3	5	4	4	3	NA	NA	NA	NA	NA	NA	NA	NA	NA	NA	NA	NA	NA	NA	NA	NA	NA	NA	NA
611	NA	Brazil	NA	NA	NA	NA	NA	NA	NA	4	4	4	3	5	2	1	3	5	1	5	6	3	6	3	4	4	7	6	4	3	2	3	2	4	3	2	2	5	4	4	3	3	4	3	3	NA	NA	NA	NA
612	Male	Brazil	B1	High school, vocational education or less	Armed Forces Occupations	20	20	20	41	4	4	3	3	2	1	1	5	1	6	6	6	3	6	6	5	6	4	4	3	2	3	4	2	5	3	2	3	4	1	3	3	4	2	3	2	5	5	4	4
613	Male	Brazil	B1	Unfinished graduation	Professionals	1	1	1	28	4	4	3	4	5	3	1	6	4	4	4	5	7	5	5	4	4	5	4	5	5	1	3	2	2	2	2	2	2	2	3	2	2	2	2	2	5	5	5	5
614	Male	Brazil	B1	Unfinished graduation	Clerical Support Workers	12	12	5	32	3	2	4	3	4	6	7	6	2	7	7	3	5	3	7	4	3	5	4	3	2	3	4	4	4	2	2	3	4	3	4	2	4	1	3	4	4	4	3	2
615	Female	Brazil	C1	High school, vocational education or less	Technicians and Associate Professionals	2	2	2	26	3	2	3	3	3	4	3	3	4	3	4	4	4	4	4	4	4	4	4	4	3	1	3	4	4	2	3	3	3	3	2	4	3	2	3	3	3	2	3	3
616	Male	Brazil	B1	Unfinished graduation	Professionals	3	3	3	22	4	4	5	4	5	2	1	3	6	2	3	7	3	5	5	5	4	7	6	6	3	2	4	1	5	3	2	2	4	1	4	3	4	4	3	3	3	4	5	5
618	Female	Brazil	B2	Graduation	Clerical Support Workers	2	1	13	26	2	1	1	1	3	3	1	7	2	1	7	4	1	1	2	1	1	3	1	4	2	4	4	4	4	4	3	3	4	4	4	5	5	3	3	3	2	2	2	0
619	Female	Brazil	A2	Post-graduation (not master neither PhD)	Clerical Support Workers	11	1	1	34	4	4	4	4	4	5	7	7	2	7	7	4	1	6	5	5	5	6	6	7	7	1	5	1	5	2	2	1	4	3	4	1	4	3	2	4	5	5	5	5
622	Female	Brazil	B1	Graduation	Clerical Support Workers	7	0	0	25	4	3	3	3	4	5	4	5	6	4	4	4	4	4	7	7	5	7	7	2	4	3	2	3	2	2	2	1	2	3	3	3	3	3	1	1	3	1	1	3
623	Female	Brazil	B1	Master	Professionals	9	4	4	40	3	4	4	4	5	3	1	3	1	1	7	3	1	3	6	2	4	7	1	7	5	3	4	3	3	2	3	4	3	2	3	3	3	2	2	2	5	5	6	5
624	Female	Brazil	C1	High school, vocational education or less	Clerical Support Workers	10	10	10	60	5	5	5	5	5	7	7	7	7	6	7	7	7	7	7	7	7	7	7	7	7	1	2	2	2	2	2	1	1	1	1	1	1	1	1	1	6	6	6	6
625	Male	Brazil	B1	High school, vocational education or less	Armed Forces Occupations	10	10	8	36	4	4	4	4	4	2	2	5	2	6	6	6	5	6	5	4	5	3	4	3	2	4	1	2	4	4	2	2	5	1	3	2	3	2	2	2	5	5	6	5
626	NA	Brazil	NA	NA	NA	NA	NA	NA	NA	4	3	3	3	4	2	5	2	4	3	3	6	6	3	5	6	6	6	7	7	7	2	4	2	4	4	2	2	4	3	3	3	3	4	3	4	5	4	6	6
627	Female	Brazil	A2	NA	Managers	30	23	23	48	2	4	4	5	5	6	6	6	5	7	7	6	6	7	6	7	7	7	7	6	6	2	1	1	2	1	2	1	2	2	3	2	1	2	2	3	5	5	6	6
628	Male	Brazil	A1	NA	Professionals	7	12	9	41	4	4	3	4	4	3	1	2	4	4	6	5	2	3	4	3	3	5	5	4	4	2	4	3	4	3	2	2	3	4	4	2	2	4	3	3	4	4	3	3
629	Male	Brazil	B1	Unfinished graduation	Professionals	13	13	13	39	5	4	5	4	5	7	1	4	4	7	5	1	2	6	6	6	6	7	7	7	7	5	4	3	5	3	3	2	4	3	5	3	5	2	2	2	5	5	5	5
630	Female	Brazil	A2	Master	Professionals	5	4	3	35	2	4	3	2	3	3	2	6	1	4	3	6	6	3	6	5	7	7	7	7	5	2	3	2	4	1	1	2	5	1	5	5	3	4	3	3	3	4	6	6
631	Female	Brazil	A2	Master	Professionals	25	15	15	51	5	2	1	1	3	1	6	2	1	1	1	3	1	1	7	2	2	3	3	7	7	4	2	5	5	5	5	4	5	5	5	5	5	3	5	5	1	1	2	2
632	Female	Brazil	B1	Master	Technicians and Associate Professionals	7	6	6	29	3	4	2	2	5	5	6	5	1	6	4	6	2	4	6	4	4	6	5	6	4	2	2	3	4	1	2	2	4	3	2	3	4	3	2	3	5	5	6	5
634	NA	Brazil	NA	NA	NA	NA	NA	NA	NA	3	2	4	2	3	NA	NA	NA	NA	NA	NA	NA	NA	NA	NA	NA	NA	NA	NA	NA	NA	4	3	3	4	2	2	2	3	2	2	3	2	3	4	4	1	1	1	1
636	Female	Brazil	B2	Graduation	Professionals	13	13	13	39	5	5	5	5	5	7	1	7	7	7	7	7	1	7	7	7	7	7	7	7	7	1	1	1	1	2	1	1	1	1	1	1	1	2	1	1	6	6	6	6
638	Female	Brazil	A2	Post-graduation (not master neither PhD)	Professionals	8	0	0	28	4	4	5	4	5	6	4	4	4	5	5	7	3	6	3	6	6	6	6	5	4	2	2	2	3	2	2	2	2	2	2	3	2	2	2	2	5	5	5	4
639	Male	Brazil	B1	Master	Professionals	5	5	5	25	5	5	3	5	5	7	1	4	6	3	4	7	7	7	7	6	7	7	7	7	7	1	2	1	1	1	1	1	3	1	1	2	1	2	1	1	6	5	6	6
640	Female	Brazil	B1	Graduation	Professionals	2	0	0	46	3	5	5	5	5	5	1	7	7	6	7	6	7	6	7	5	5	6	6	5	6	2	3	2	2	3	1	2	3	1	3	2	3	2	2	2	3	5	6	6
641	Female	Brazil	A2	Post-graduation (not master neither PhD)	Professionals	5	1	1	28	3	3	2	2	3	6	7	4	1	5	7	7	1	5	6	4	4	6	7	5	5	1	5	4	2	2	5	2	5	4	4	5	5	4	2	2	4	3	4	4
644	Female	Brazil	B1	Graduation	NA	NA	NA	NA	22	2	4	5	5	5	6	6	5	3	5	6	5	7	4	2	2	3	6	6	5	4	2	3	1	2	2	2	1	3	2	3	2	3	1	1	2	5	5	5	5
645	Female	Brazil	A2	Post-graduation (not master neither PhD)	Clerical Support Workers	4	14	4	39	3	3	2	2	4	4	1	4	4	5	7	3	3	2	3	3	2	4	4	3	3	3	4	3	4	3	3	2	4	3	3	4	3	4	3	3	4	4	4	3
646	NA	Brazil	NA	NA	NA	NA	NA	NA	NA	1	1	1	1	5	1	1	6	1	1	1	6	7	1	4	1	1	7	7	1	7	NA	NA	NA	NA	NA	NA	NA	NA	NA	NA	NA	NA	NA	NA	NA	NA	NA	NA	NA
647	Male	Brazil	B1	Unfinished graduation	Services and Sales Workers	10	7	7	33	3	4	1	4	3	3	1	2	3	1	7	7	4	1	1	1	3	1	1	1	5	5	5	3	3	1	5	2	1	3	2	2	5	1	3	4	2	2	2	3
650	Female	Brazil	A1	NA	Technicians and Associate Professionals	6	6	6	38	4	4	4	4	5	4	6	7	5	7	7	7	6	6	6	6	7	7	7	7	7	1	4	1	2	2	1	1	2	1	3	1	2	2	2	2	5	5	5	6
651	Female	Brazil	A2	Post-graduation (not master neither PhD)	Professionals	15	13	13	42	5	3	3	4	4	7	1	6	4	5	5	7	3	4	7	6	6	7	7	7	1	4	2	3	4	2	4	3	4	4	4	2	2	2	4	4	3	3	4	4
654	Male	Brazil	A2	Graduation	Services and Sales Workers	1	0.1	0.1	22	4	5	3	3	4	7	1	7	7	1	5	7	7	4	4	4	4	7	7	1	2	2	5	1	1	2	2	1	1	1	1	1	1	1	1	1	5	5	6	3
655	NA	Brazil	NA	NA	NA	NA	NA	NA	NA	4	3	4	4	5	5	1	3	3	6	4	5	7	5	6	6	4	5	6	3	6	NA	NA	NA	NA	NA	NA	NA	NA	NA	NA	NA	NA	NA	NA	NA	5	5	5	6
657	Male	Brazil	A2	Graduation	NA	NA	NA	NA	28	4	4	4	4	4	5	3	3	5	5	4	6	6	2	2	4	2	2	2	3	2	3	2	3	3	2	2	2	2	2	2	4	2	2	3	3	4	4	4	4
659	Female	Brazil	A1	Post-graduation (not master neither PhD)	Professionals	2	2	2	28	5	5	4	5	5	6	2	3	4	2	2	7	6	6	6	7	7	7	7	7	6	2	3	2	3	2	1	1	2	2	2	2	3	2	2	2	5	4	6	6
660	NA	Brazil	NA	NA	NA	NA	NA	NA	NA	5	5	5	5	5	NA	NA	NA	NA	NA	NA	NA	NA	NA	NA	NA	NA	NA	NA	NA	NA	NA	NA	NA	NA	NA	NA	NA	NA	NA	NA	NA	NA	NA	NA	NA	NA	NA	NA	NA
662	NA	Brazil	NA	NA	NA	NA	NA	NA	NA	1	5	5	5	5	7	5	7	5	6	6	7	7	7	6	6	6	7	7	6	7	2	2	1	3	1	1	1	2	3	1	2	1	2	1	1	6	5	6	6
663	Female	Brazil	B2	Graduation	Services and Sales Workers	4	1	1	26	1	1	1	1	1	5	2	6	1	1	1	7	1	1	5	1	1	1	4	1	1	3	5	5	5	2	5	1	5	5	1	5	5	1	5	5	5	5	0	0
664	NA	Brazil	NA	NA	NA	NA	NA	NA	NA	3	3	4	3	3	6	1	6	1	4	1	4	2	2	3	3	3	3	3	4	4	NA	NA	NA	NA	NA	NA	NA	NA	NA	NA	NA	NA	NA	NA	NA	NA	NA	NA	NA
667	Female	Brazil	C1	High school, vocational education or less	Clerical Support Workers	3	1	1	23	4	5	4	4	5	6	1	6	4	3	7	5	6	3	3	5	5	6	6	3	3	2	1	1	1	2	1	1	2	1	2	2	1	1	2	1	5	5	5	4
668	Female	Brazil	B1	Unfinished graduation	Clerical Support Workers	6	1	1	28	4	3	4	3	4	6	1	5	4	1	6	5	5	2	4	3	3	4	4	1	1	3	4	3	3	2	4	3	4	4	2	4	4	2	3	2	6	6	5	5
669	Female	Brazil	C2	High school, vocational education or less	Elementary Occupations	23	17	17	43	3	2	3	2	2	5	1	4	5	5	7	6	1	5	4	2	4	2	2	1	1	4	4	3	5	2	5	5	5	4	5	4	1	2	3	4	1	1	2	1
670	Female	Brazil	B1	Post-graduation (not master neither PhD)	Professionals	5	4	4	28	5	4	2	4	5	2	2	4	1	2	5	4	2	4	6	6	6	6	6	5	4	3	3	1	3	2	2	2	3	3	4	4	4	4	2	4	5	5	5	5
671	Male	Brazil	A2	Post-graduation (not master neither PhD)	Clerical Support Workers	2	4	2	36	2	2	2	4	1	5	4	2	3	3	2	6	3	4	4	3	1	5	6	5	4	2	5	3	5	2	1	2	3	4	4	3	5	4	3	3	3	3	3	4
672	Female	Brazil	B1	Master	Technicians and Associate Professionals	5	2	2	27	3	3	4	3	3	5	2	5	2	3	4	5	3	5	3	4	5	5	5	4	4	2	4	3	5	2	2	2	3	2	4	4	4	2	3	2	5	5	4	5
673	Female	Brazil	C1	Unfinished graduation	Professionals	20	1	1	37	3	2	2	2	2	2	1	3	2	2	2	3	2	2	2	2	4	4	2	4	2	4	4	4	4	3	4	4	4	4	2	4	4	3	2	4	4	4	4	4
674	Female	Brazil	A2	Graduation	Services and Sales Workers	3	3	3	29	3	3	3	3	5	4	1	4	4	4	7	4	4	1	4	4	4	7	7	7	4	1	1	1	1	3	3	1	5	3	5	5	5	3	3	1	6	6	6	6
675	Female	Brazil	A2	Graduation	Services and Sales Workers	3	1	1	30	1	3	3	1	3	1	7	7	1	1	7	7	1	1	7	1	1	7	1	7	7	2	4	2	4	3	2	2	3	1	2	3	3	4	3	2	3	4	4	3
676	Female	Brazil	A2	Post-graduation (not master neither PhD)	Professionals	30	15	15	47	4	4	4	4	5	7	1	3	6	7	7	5	4	4	6	5	6	6	7	5	3	1	4	2	5	3	4	3	2	1	4	2	3	2	2	3	5	5	5	5
677	Female	Brazil	A1	Post-graduation (not master neither PhD)	Professionals	19	17	17	47	5	5	4	4	5	7	1	6	4	6	6	6	6	5	6	6	6	6	6	5	5	3	4	2	2	2	4	3	2	1	2	1	1	2	1	2	5	6	6	6
678	Female	Brazil	B1	Master	Professionals	1	1	1	30	3	5	5	5	5	7	1	7	5	5	5	4	7	7	7	7	7	7	7	7	7	1	1	1	1	3	1	1	1	1	1	2	1	1	1	1	5	5	6	6
682	Male	Brazil	A2	Post-graduation (not master neither PhD)	Professionals	10	5	5	35	2	2	2	3	2	3	1	3	3	3	7	5	3	3	4	3	3	3	3	4	4	3	5	5	4	2	5	3	4	4	3	4	4	3	4	3	3	3	3	3
683	Female	Brazil	A2	Post-graduation (not master neither PhD)	Clerical Support Workers	32	32	9	56	5	5	5	5	5	7	1	6	5	7	7	4	6	7	6	5	6	6	5	4	6	3	1	1	2	4	1	5	1	1	1	2	1	2	2	1	5	6	6	5
684	Female	Brazil	A2	Master	Professionals	16	15	15	42	3	3	1	3	3	4	1	4	4	7	7	5	5	2	4	1	4	7	7	7	1	2	4	3	3	2	3	3	4	3	2	5	4	2	3	2	5	5	4	3
685	Female	Brazil	B1	Post-graduation (not master neither PhD)	Managers	14	2	2	38	5	5	4	4	5	7	6	5	2	2	6	6	6	4	6	6	6	7	7	6	6	1	3	1	2	1	1	1	4	2	3	3	2	2	1	1	6	5	6	6
686	Female	Brazil	A1	Post-graduation (not master neither PhD)	Professionals	4	4	4	33	3	3	1	5	5	3	1	2	7	1	7	1	3	1	7	4	4	7	5	2	1	4	2	2	3	3	4	3	4	4	4	4	4	3	4	4	3	2	6	4
688	Male	Brazil	B1	High school, vocational education or less	Armed Forces Occupations	1	11	1	21	3	2	3	4	3	5	7	5	7	7	7	7	5	6	6	7	5	5	7	7	7	2	5	1	5	1	3	1	5	3	4	4	4	2	2	2	5	5	4	4
690	Male	Brazil	A1	NA	Professionals	15	3	3	47	4	4	4	4	4	6	6	6	6	5	6	5	6	6	6	6	6	6	6	6	6	2	2	2	3	3	2	2	2	2	3	2	3	3	3	2	5	5	5	5
691	Male	Brazil	B2	Unfinished graduation	Clerical Support Workers	0	0	0	18	4	4	2	4	2	5	5	5	3	7	7	7	7	7	5	6	4	7	7	5	5	1	4	1	3	1	2	1	2	1	2	1	3	2	1	2	5	5	5	5
693	Male	Brazil	B1	Unfinished graduation	Clerical Support Workers	8	8	6	44	4	4	4	4	4	6	1	3	6	4	7	5	3	4	4	3	4	3	4	1	2	2	4	2	4	2	2	3	4	2	3	4	2	2	2	3	4	4	4	4
694	Female	Brazil	C1	Unfinished graduation	Clerical Support Workers	2	1	1	25	4	4	4	4	5	7	1	5	6	3	7	4	5	4	4	6	6	6	6	5	5	2	2	1	2	1	2	1	1	1	2	1	1	2	2	2	6	6	6	6
695	Female	Brazil	A2	Graduation	Clerical Support Workers	1	1	1	45	5	4	3	5	3	1	1	7	7	1	7	1	1	1	2	1	1	7	6	1	2	4	4	1	4	3	4	3	4	4	4	4	4	5	3	4	1	0	0	1
698	Male	Brazil	B1	High school, vocational education or less	Professionals	23	2	2	57	4	5	4	5	5	3	5	5	3	2	4	3	6	2	6	2	4	5	3	4	2	1	1	1	2	1	2	1	1	1	1	1	1	1	1	1	6	6	6	6
700	Male	Brazil	A2	Master	Managers	3	15	3	48	3	1	1	1	3	7	1	3	1	1	7	3	2	1	6	2	1	3	2	1	1	4	5	5	5	5	5	5	5	5	5	5	5	4	5	5	1	1	1	1
701	Female	Brazil	B1	Graduation	Professionals	1	1	1	22	5	5	4	4	5	7	3	7	3	3	4	6	4	5	5	5	4	6	4	7	6	1	3	1	3	3	2	1	3	2	3	3	3	3	2	2	5	5	5	6
702	Female	Brazil	A1	Master	Managers	30	24	24	54	4	4	3	3	4	6	3	6	5	7	7	6	4	6	6	6	6	6	5	6	4	2	3	3	4	2	3	3	3	3	3	2	3	3	2	2	5	4	3	4
703	Male	Brazil	C1	Graduation	Elementary Occupations	0	0	0	26	2	4	5	1	5	1	1	7	5	3	6	4	5	3	2	3	1	7	5	1	1	2	5	1	3	1	1	1	5	4	5	3	5	2	1	2	4	4	6	5
706	Male	Brazil	A2	Post-graduation (not master neither PhD)	Managers	20	2	2	49	2	2	2	2	3	5	5	5	5	1	7	5	1	2	6	4	3	4	4	4	2	3	4	4	5	4	2	3	4	2	2	3	2	2	1	2	5	4	3	2
707	Male	Brazil	A2	High school, vocational education or less	Managers	6	12	6	48	3	3	3	3	3	3	1	4	4	4	4	4	4	4	4	3	3	4	3	3	3	3	3	3	3	3	3	3	3	3	3	3	3	3	3	3	2	3	2	2
708	Male	Brazil	A2	Graduation	Managers	8	2	1	27	2	3	4	4	1	5	4	4	5	4	6	4	6	4	5	5	6	4	4	5	5	5	2	4	3	2	3	3	3	3	3	3	3	2	2	2	0	0	4	2
709	Male	Brazil	A2	NA	Professionals	1	1	1	41	4	4	3	4	5	6	1	7	7	6	7	6	6	7	7	7	6	6	7	7	6	3	1	1	2	1	1	1	1	1	5	3	4	2	2	2	5	5	3	4
710	Male	Brazil	A2	Post-graduation (not master neither PhD)	Managers	18	13	1	36	5	4	4	4	4	7	7	4	7	5	7	7	3	5	4	4	4	7	7	6	6	2	4	1	4	1	1	1	3	1	3	3	4	4	3	2	5	4	5	5
711	Female	Brazil	B1	Post-graduation (not master neither PhD)	Professionals	4	1	1	27	4	4	5	4	5	7	7	6	3	5	4	6	5	6	6	3	6	6	6	6	6	1	2	2	1	1	1	1	2	2	1	3	1	2	1	1	5	5	5	5
717	Male	Brazil	B1	High school, vocational education or less	Services and Sales Workers	10	1	1	39	5	5	5	5	5	7	1	2	4	7	7	7	7	7	7	7	7	7	7	7	7	1	1	1	1	5	1	1	1	1	1	1	1	1	1	1	6	6	6	6
719	Female	Brazil	B2	Graduation	Professionals	2	0	0	42	2	1	5	4	5	7	2	6	5	6	7	6	6	6	7	6	4	2	2	5	2	1	1	1	1	1	1	1	1	1	2	1	1	1	2	3	6	6	6	6
720	Male	Brazil	A2	Post-graduation (not master neither PhD)	Managers	13	6	6	39	1	3	1	2	4	5	1	4	3	1	3	3	3	2	1	4	4	5	5	7	5	1	5	3	5	3	5	2	4	3	3	3	5	3	3	3	1	3	5	5
721	Female	Brazil	B1	Graduation	Professionals	14	1	1	39	5	5	4	3	5	5	4	3	1	1	1	7	7	3	6	5	5	7	7	7	7	1	4	1	1	2	1	1	4	1	4	1	4	2	2	2	6	6	6	6
722	Male	Brazil	A2	Graduation	Professionals	17	22	12	42	4	3	3	3	5	5	6	4	5	5	7	2	6	4	5	4	4	4	5	4	3	2	4	4	5	3	4	3	4	3	2	3	3	2	3	3	4	4	3	3
723	Male	Brazil	A2	Post-graduation (not master neither PhD)	Professionals	11	1	1	30	4	3	2	2	4	2	1	7	7	1	7	7	5	6	6	4	5	7	7	7	7	2	5	2	4	2	1	2	4	5	1	2	1	1	2	3	4	6	6	6
724	Male	Brazil	A1	Master	Managers	10	4	1	37	3	3	3	3	4	4	7	7	4	4	6	4	7	2	6	5	4	4	3	4	6	2	4	3	4	3	4	3	4	4	2	4	3	1	3	3	5	4	4	3
725	Female	Brazil	A2	NA	Professionals	14	3	3	42	1	5	5	5	5	6	6	5	6	5	5	6	6	6	6	6	5	6	6	6	6	1	2	2	3	1	2	1	4	2	2	2	2	3	2	1	5	5	6	6
726	Female	Brazil	A2	Post-graduation (not master neither PhD)	Clerical Support Workers	6	3	3	35	4	3	2	3	4	5	6	6	2	4	6	2	2	4	5	3	4	6	6	6	4	2	4	4	4	2	3	2	5	3	4	4	4	2	2	2	4	4	3	3
727	Male	Brazil	A2	Post-graduation (not master neither PhD)	Craft and Related Trades Workers	18	18	8	40	4	4	4	4	5	7	7	7	7	7	7	7	7	7	7	7	7	7	7	7	7	1	1	1	1	2	3	2	2	1	2	1	1	2	2	2	5	5	5	6
728	NA	Brazil	NA	NA	NA	NA	NA	NA	NA	5	5	4	5	5	NA	NA	NA	NA	NA	NA	NA	NA	NA	NA	NA	NA	NA	NA	NA	NA	NA	NA	NA	NA	NA	NA	NA	NA	NA	NA	NA	NA	NA	NA	NA	NA	NA	NA	NA
730	Female	Brazil	A1	Graduation	Clerical Support Workers	15	3	3	35	1	2	3	1	5	7	7	6	6	6	6	4	7	2	6	2	3	5	3	2	2	3	4	3	4	2	3	2	3	4	4	4	4	2	4	5	4	4	3	3
732	Female	Brazil	B1	High school, vocational education or less	Clerical Support Workers	1	1	1	28	5	5	5	5	5	7	1	7	4	7	7	1	7	7	7	7	7	7	7	7	7	1	5	1	1	1	1	1	5	2	1	2	3	1	2	4	4	4	4	6
733	Female	Brazil	B1	High school, vocational education or less	Elementary Occupations	1	1	1	19	4	3	1	3	2	1	1	4	7	4	7	1	5	2	1	6	6	6	6	6	5	2	5	2	2	3	5	1	5	3	2	4	2	2	2	5	4	4	4	2
734	Male	Brazil	B1	Post-graduation (not master neither PhD)	Professionals	14	14	14	45	3	2	3	2	4	6	1	4	5	7	6	4	4	3	5	4	4	3	3	2	4	3	4	3	4	3	4	4	3	4	2	4	3	3	4	3	2	2	2	2
737	Female	Brazil	A2	Post-graduation (not master neither PhD)	Professionals	0	0	0	35	1	2	3	3	2	1	1	3	1	1	4	2	3	2	3	1	3	7	3	3	3	1	3	1	3	4	1	1	2	2	1	1	1	3	1	1	2	3	3	3
738	Male	Brazil	A1	NA	Professionals	25	15	10	50	3	5	5	2	5	7	1	6	1	2	7	4	6	2	7	7	7	7	7	7	7	2	2	1	2	1	1	1	1	1	2	1	1	1	1	1	5	5	6	6
739	Male	Brazil	B1	Graduation	Professionals	30	9	9	49	4	4	5	4	5	7	6	4	4	7	7	7	7	3	7	6	6	6	7	5	5	2	4	1	3	1	2	1	3	1	2	2	2	1	1	1	5	6	6	6
740	Female	Brazil	A2	Post-graduation (not master neither PhD)	Clerical Support Workers	17	2	2	35	4	4	4	2	4	3	6	3	3	2	5	6	1	5	6	3	3	3	5	5	1	4	5	4	5	4	4	2	5	4	5	4	4	5	4	4	4	4	4	4
741	Male	Brazil	A2	Graduation	Professionals	17	5	5	40	3	4	4	4	5	6	2	5	4	6	7	7	5	5	5	5	5	6	6	7	6	2	3	2	2	2	1	1	2	1	3	2	1	2	2	2	5	5	5	4
742	NA	Brazil	NA	NA	NA	NA	NA	NA	NA	4	4	5	4	5	6	3	6	4	3	3	6	3	6	6	5	4	6	5	5	5	2	2	2	3	2	2	2	2	2	3	2	2	2	2	2	3	3	4	4
743	Female	Brazil	B1	Post-graduation (not master neither PhD)	Professionals	8	0	0	32	1	2	1	1	4	4	5	6	2	3	2	5	3	2	4	2	2	3	3	7	2	3	4	5	5	3	1	4	5	3	4	5	5	4	5	5	1	1	2	1
744	Male	Brazil	A2	NA	Professionals	12	8	4	36	3	4	4	4	5	3	7	5	5	3	7	5	3	5	6	5	6	7	6	6	5	1	3	2	3	2	2	1	2	2	2	2	2	2	2	2	5	5	6	6
745	NA	Brazil	NA	NA	NA	NA	NA	NA	NA	4	4	4	3	4	NA	NA	NA	NA	NA	NA	NA	NA	NA	NA	NA	NA	NA	NA	NA	NA	2	4	2	2	2	2	2	2	2	4	3	3	2	3	2	5	5	5	5
746	Female	Brazil	A2	Post-graduation (not master neither PhD)	Professionals	10	0	0	28	5	5	4	5	5	6	6	4	7	7	6	5	5	7	6	7	7	7	7	7	7	2	2	1	1	1	1	1	1	1	2	1	1	2	1	1	6	6	6	6
747	Male	Brazil	A2	Post-graduation (not master neither PhD)	Professionals	15	1	1	41	4	5	5	5	5	6	2	3	3	2	2	2	4	7	7	7	7	7	7	6	6	2	2	1	3	2	1	2	1	2	3	2	2	2	2	1	5	5	6	6
748	NA	Brazil	NA	NA	NA	NA	NA	NA	NA	5	4	4	4	5	NA	NA	NA	NA	NA	NA	NA	NA	NA	NA	NA	NA	NA	NA	NA	NA	1	3	2	2	2	2	2	2	2	2	2	2	2	2	2	NA	NA	NA	NA
751	NA	Brazil	NA	NA	NA	NA	NA	NA	NA	4	4	2	4	5	NA	NA	NA	NA	NA	NA	NA	NA	NA	NA	NA	NA	NA	NA	NA	NA	2	4	1	2	3	2	2	2	1	4	1	3	3	2	4	NA	NA	NA	NA
752	Female	Brazil	A2	Master	Professionals	30	21	21	52	1	3	3	1	3	4	1	4	3	6	7	3	3	1	4	1	3	3	3	3	3	2	5	4	5	3	3	4	5	5	4	5	5	3	4	5	3	3	2	3
755	Male	Brazil	B2	Post-graduation (not master neither PhD)	Professionals	12	12	12	39	1	1	5	1	5	7	1	6	4	1	7	5	1	4	4	7	7	7	7	7	7	1	4	1	5	3	1	1	4	1	1	4	5	2	1	1	6	6	6	6
756	Male	Brazil	C1	Graduation	Professionals	5	1	1	29	4	4	4	4	4	6	6	6	4	3	3	3	3	5	5	5	5	5	5	2	2	2	4	1	4	2	2	2	2	2	4	3	4	2	3	4	4	4	4	4
757	Female	Brazil	A2	Master	Professionals	4	4	4	31	4	3	4	3	4	6	3	5	6	6	6	6	4	5	6	4	5	6	6	4	3	2	4	2	4	2	3	2	4	3	3	3	3	3	3	3	2	2	4	3
758	Male	Brazil	A2	High school, vocational education or less	Technicians and Associate Professionals	12	5	5	32	4	3	3	3	2	5	1	4	1	6	2	6	3	4	5	3	2	5	2	4	2	2	4	2	4	2	3	2	2	3	4	4	4	3	2	4	4	4	5	5
759	Female	Brazil	B2	NA	Professionals	10	5	54	32	2	2	5	2	5	7	1	7	1	7	1	7	1	1	1	2	1	7	7	1	1	4	3	4	4	2	4	2	5	4	2	5	5	3	2	2	6	6	6	4
760	Female	Brazil	B2	Post-graduation (not master neither PhD)	Professionals	23	23	22	48	1	1	1	1	2	2	4	3	2	7	3	6	5	1	4	1	6	2	1	2	5	5	5	3	2	4	4	5	2	2	4	2	2	1	4	4	1	0	0	0
761	Female	Brazil	A2	Post-graduation (not master neither PhD)	Craft and Related Trades Workers	14	9	7	33	3	3	3	3	3	5	2	5	5	5	6	5	6	5	6	5	5	5	5	4	4	2	4	1	1	2	2	2	3	2	2	1	1	1	2	2	5	5	5	4
762	Female	Brazil	B1	NA	Professionals	10	3	5	36	4	3	4	4	5	4	4	6	4	4	4	5	4	7	7	6	6	6	6	6	6	1	3	2	3	3	3	2	2	2	3	3	3	3	3	3	4	4	4	3
763	NA	Brazil	NA	NA	NA	NA	NA	NA	NA	3	2	2	4	3	4	5	5	6	5	6	5	6	5	5	4	6	5	5	3	4	2	4	5	4	1	4	2	4	4	2	4	4	2	3	4	3	2	1	2
764	Female	Brazil	A2	Graduation	Professionals	6	4	4	30	1	2	2	2	2	6	7	4	4	2	2	7	1	1	5	1	1	1	1	2	1	4	4	5	4	2	4	4	5	4	4	5	5	5	4	4	2	3	1	1
765	Female	Brazil	A2	Post-graduation (not master neither PhD)	Professionals	2	1	1	28	3	3	5	3	5	6	4	1	3	3	5	6	1	5	5	5	5	5	5	2	3	2	1	1	1	2	1	2	1	1	2	1	1	2	3	2	3	3	3	4
767	Female	Brazil	A2	Graduation	Clerical Support Workers	12	12	8	31	3	3	3	2	4	3	6	7	6	5	2	5	4	2	6	1	1	2	2	1	1	3	5	4	5	4	5	4	5	5	5	1	1	4	3	3	2	1	2	3
771	Male	Brazil	D	Master	Managers	20	17	5	37	3	3	3	3	3	7	5	7	7	6	7	4	5	1	3	1	1	3	1	1	1	3	3	3	3	3	3	3	3	3	3	3	3	3	3	3	3	3	3	3
772	Male	Brazil	A2	Graduation	Managers	35	5	5	55	5	5	5	5	5	5	5	7	7	5	7	7	7	7	7	6	7	7	7	6	5	1	1	1	1	1	1	1	1	1	1	1	1	1	1	1	6	6	6	6
773	Female	Brazil	B1	Graduation	Services and Sales Workers	1	1	1	26	1	1	2	1	2	6	1	3	2	4	2	3	2	3	1	1	1	1	1	1	1	5	5	3	2	3	2	3	4	4	4	5	4	4	5	5	3	3	4	2
774	NA	Brazil	NA	NA	NA	NA	NA	NA	NA	1	1	1	1	5	7	1	4	1	4	4	7	1	1	4	1	1	1	1	7	4	1	5	4	4	1	3	4	5	1	5	1	1	1	3	5	1	1	1	1
775	Male	Brazil	B2	Unfinished graduation	Clerical Support Workers	2	2	2	29	1	1	1	1	1	1	1	1	2	1	1	1	1	1	1	1	1	1	1	1	1	3	5	4	5	4	5	1	5	5	5	1	5	3	5	5	0	0	0	0
776	Male	Brazil	A2	NA	Professionals	12	1	1	37	5	5	4	4	5	6	7	3	3	5	5	4	4	5	6	5	6	6	6	5	4	2	4	2	3	3	1	1	3	2	4	4	3	3	2	2	5	5	6	5
777	Female	Brazil	A2	Post-graduation (not master neither PhD)	Professionals	9	9	9	45	5	5	5	5	5	7	4	7	5	7	5	7	7	7	7	7	7	7	7	7	7	1	1	1	1	1	1	1	1	1	1	1	1	1	1	1	6	6	6	6
779	Female	Brazil	A2	Master	Professionals	17	5	5	46	4	4	5	4	5	6	6	6	6	6	6	6	6	5	6	6	6	6	6	6	6	3	3	1	3	1	1	2	3	1	1	1	1	1	1	1	6	6	6	6
780	Female	Brazil	A2	Graduation	Clerical Support Workers	5	2	1	23	2	2	5	1	3	4	1	6	5	3	4	5	6	2	5	2	2	2	3	5	4	2	3	3	3	2	4	2	3	4	2	3	2	2	4	3	4	3	1	2
783	NA	Brazil	NA	NA	NA	NA	NA	NA	NA	1	3	3	1	3	NA	NA	NA	NA	NA	NA	NA	NA	NA	NA	NA	NA	NA	NA	NA	NA	NA	NA	NA	NA	NA	NA	NA	NA	NA	NA	NA	NA	NA	NA	NA	NA	NA	NA	NA
784	Female	Brazil	A2	Graduation	Managers	6	2	2	32	4	4	5	4	5	7	1	7	5	7	7	6	7	7	7	5	6	6	4	4	6	3	1	1	1	1	2	2	1	1	1	1	1	1	2	2	5	5	5	5
786	Female	Brazil	B1	Graduation	Professionals	5	5	5	38	5	5	2	5	5	7	5	7	5	7	7	7	7	7	7	7	7	7	7	7	7	1	2	1	1	1	2	1	1	1	1	2	1	1	1	1	6	6	6	6
788	Female	Brazil	A2	Post-graduation (not master neither PhD)	Professionals	7	2	2	35	5	5	4	5	5	4	7	7	7	5	4	4	2	5	6	7	6	6	6	2	1	5	5	1	5	2	4	1	5	1	4	4	4	4	2	4	3	3	6	3
789	Female	Brazil	A2	Graduation	Professionals	4	1	1	30	2	1	1	1	3	1	1	5	5	4	5	3	1	1	2	1	1	1	1	1	1	4	5	4	4	3	4	5	5	4	5	5	5	3	4	5	0	0	0	0
790	Female	Brazil	A2	Post-graduation (not master neither PhD)	Professionals	11	11	10	40	4	3	4	2	3	7	1	5	7	7	6	6	6	5	6	3	3	5	5	3	5	2	4	4	4	3	4	3	4	4	3	4	4	2	4	4	4	3	4	3
791	NA	Brazil	NA	NA	NA	NA	NA	NA	NA	2	2	4	2	3	7	1	3	2	1	6	3	4	2	3	3	2	3	3	3	3	4	5	4	4	3	5	4	5	5	4	4	4	3	4	3	NA	NA	NA	NA
792	NA	Brazil	NA	NA	NA	NA	NA	NA	NA	3	3	4	4	5	NA	NA	NA	NA	NA	NA	NA	NA	NA	NA	NA	NA	NA	NA	NA	NA	2	4	1	2	2	2	2	3	2	3	3	3	2	2	3	4	4	4	5
795	Female	Brazil	A2	Post-graduation (not master neither PhD)	Clerical Support Workers	10	2	2	36	1	2	1	2	2	4	5	4	1	1	3	1	1	1	2	2	2	3	2	2	4	3	4	2	4	3	4	3	5	4	4	4	4	3	3	3	3	3	4	2
796	Female	Brazil	A2	Post-graduation (not master neither PhD)	Professionals	17	25	4	46	5	4	5	5	5	7	1	4	2	7	7	7	6	6	6	6	6	6	6	6	6	2	4	1	1	1	1	2	1	1	1	1	1	1	2	2	4	4	4	4
797	Female	Brazil	A2	Post-graduation (not master neither PhD)	Professionals	6	1	3	47	4	3	2	2	2	5	1	3	1	4	1	1	4	5	4	5	3	4	5	6	5	3	5	1	5	4	4	1	5	4	4	4	5	4	4	5	2	4	4	4
798	Female	Brazil	A2	Post-graduation (not master neither PhD)	NA	NA	NA	NA	48	2	2	1	1	4	1	1	5	1	1	1	6	1	1	3	1	4	4	1	1	1	5	5	5	5	4	4	5	5	4	5	1	5	4	4	4	6	6	6	4
799	Female	Brazil	A2	Post-graduation (not master neither PhD)	Professionals	16	14	4	41	4	4	4	4	5	5	1	6	5	6	5	6	6	5	6	6	5	5	5	5	4	2	4	2	2	2	1	2	2	2	3	2	3	2	2	2	5	5	5	4
800	Male	Brazil	A2	Unfinished graduation	Clerical Support Workers	3	3	3	21	3	5	4	4	5	7	1	7	7	7	7	5	7	6	7	6	7	7	7	7	6	1	1	1	4	1	3	1	1	1	1	1	1	1	1	1	5	5	6	6
802	Female	Brazil	B2	Unfinished graduation	Professionals	0	0	0	28	3	3	1	3	2	2	2	2	2	2	2	2	2	2	2	2	2	2	2	2	2	4	2	2	2	4	2	4	2	2	4	2	2	4	4	4	2	2	2	2
803	Female	Brazil	B2	Master	Professionals	4	0	0	40	5	5	5	5	5	6	1	2	6	1	7	4	2	5	4	5	3	7	7	6	3	1	2	1	2	2	4	1	4	1	5	2	4	5	3	2	6	5	5	5
806	Male	Brazil	A1	Post-graduation (not master neither PhD)	Professionals	34	5	5	54	5	4	3	5	5	7	7	5	5	7	7	7	7	7	7	7	6	7	7	7	7	1	1	1	1	1	1	1	1	1	1	1	1	1	1	1	6	6	6	6
807	Female	Brazil	C1	Graduation	Managers	2	2	2	31	5	4	4	4	5	5	2	5	4	6	7	7	6	5	5	3	5	6	5	3	5	2	4	3	2	2	2	2	4	2	2	2	4	2	3	3	4	4	5	4
808	Female	Brazil	A2	NA	Professionals	11	7.9	2.6	30	5	5	5	4	5	4	7	2	7	1	6	3	3	4	3	6	6	6	7	7	4	2	4	2	3	3	2	2	3	2	5	2	4	4	3	3	5	5	6	6
809	Male	Brazil	A2	Graduation	Technicians and Associate Professionals	2	2	1	25	4	4	4	4	4	6	1	6	4	6	3	4	5	5	6	6	4	6	5	5	5	1	1	1	1	1	1	1	1	1	1	1	1	1	1	3	5	5	5	5
810	Female	Brazil	A2	Graduation	Clerical Support Workers	3	1	1	29	5	3	5	4	5	7	7	7	5	7	7	7	4	6	6	4	4	7	7	7	7	2	2	1	1	1	5	1	3	2	4	4	3	2	2	3	5	4	5	5
811	Female	Brazil	B1	Unfinished graduation	Craft and Related Trades Workers	13	13	13	37	3	1	4	3	3	3	1	1	1	1	2	4	1	2	5	3	1	2	3	2	2	2	2	3	3	3	3	3	3	3	4	3	3	3	3	3	3	3	3	3
813	Female	Brazil	C1	Unfinished graduation	Services and Sales Workers	3	3	3	28	3	3	4	3	5	5	1	4	1	1	3	1	7	3	2	1	1	2	1	1	1	5	1	1	5	3	2	3	5	5	3	5	3	3	5	5	3	4	4	4
814	Male	Brazil	A2	Post-graduation (not master neither PhD)	Professionals	10	3	3	36	5	5	3	5	5	6	7	6	6	5	5	5	6	6	7	6	7	7	7	6	6	1	4	1	3	1	1	1	3	1	1	1	2	2	1	1	5	5	6	6
815	Female	Brazil	C1	High school, vocational education or less	Services and Sales Workers	4	4	4	18	3	3	4	2	5	6	5	5	4	7	7	5	3	7	5	5	5	7	7	7	4	4	5	3	5	3	4	1	3	4	2	5	4	3	5	3	3	3	3	3
816	NA	Brazil	NA	NA	NA	NA	NA	NA	NA	3	4	4	3	4	7	1	4	2	1	5	5	6	5	6	4	5	5	4	7	7	NA	NA	NA	NA	NA	NA	NA	NA	NA	NA	NA	NA	NA	NA	NA	4	4	5	5
817	Female	Brazil	A2	Graduation	Professionals	10	16	3	38	2	1	5	1	5	2	1	1	1	1	2	3	1	2	2	1	1	4	4	4	2	2	5	3	4	3	3	2	5	3	4	5	4	5	3	3	1	1	3	1
819	Female	Brazil	B1	Post-graduation (not master neither PhD)	Professionals	10	6	6	28	4	3	2	4	3	4	3	3	4	5	5	5	4	4	4	4	4	4	3	3	2	4	4	3	3	2	4	3	5	3	4	5	5	3	2	3	4	3	4	4
820	Male	Brazil	A2	Post-graduation (not master neither PhD)	Professionals	7	5	5	42	4	3	4	4	4	6	6	6	4	4	5	6	5	4	6	4	5	5	4	5	6	2	3	3	2	2	3	3	3	2	2	3	2	2	3	2	5	5	4	4
822	Female	Brazil	B1	Post-graduation (not master neither PhD)	Professionals	2	2	2	40	4	4	4	4	4	4	1	5	2	3	4	4	5	6	5	5	5	6	6	5	6	1	2	1	2	2	2	2	2	1	2	4	2	1	1	1	5	5	6	6
823	Female	Brazil	A2	Graduation	Clerical Support Workers	17	17	5	43	4	4	4	4	3	5	7	6	6	4	4	5	4	3	5	5	4	6	6	4	3	3	3	2	4	2	3	2	3	3	3	3	3	2	2	2	5	5	5	5
826	Female	Brazil	A1	Post-graduation (not master neither PhD)	Professionals	3	1	1	30	3	4	5	3	5	4	6	6	1	4	1	7	1	1	7	7	5	7	7	7	7	1	2	2	2	2	2	2	4	2	2	2	2	2	2	1	4	3	3	3
827	NA	Brazil	NA	NA	NA	NA	NA	NA	NA	4	5	3	5	5	7	7	4	6	6	7	7	7	7	6	7	7	7	7	7	7	1	1	1	1	3	1	1	3	1	1	1	1	2	1	1	6	6	6	6
828	Female	Brazil	A2	Unfinished graduation	Professionals	2	2	1	20	5	5	5	5	5	7	7	5	6	6	7	7	7	7	6	7	7	7	7	7	7	1	1	1	1	2	1	1	1	1	1	3	1	2	1	1	6	6	6	6
830	Female	Brazil	B1	Graduation	Craft and Related Trades Workers	8	1	1	36	4	3	2	4	2	7	1	2	1	5	7	5	5	1	5	1	5	7	7	7	7	1	5	4	4	4	1	1	5	1	2	5	4	1	1	2	5	5	4	5
831	Female	Brazil	B1	Post-graduation (not master neither PhD)	Clerical Support Workers	15	0	0	36	2	1	1	2	2	5	1	4	6	1	7	5	2	4	5	2	3	1	1	1	1	5	5	3	5	3	3	3	5	3	3	5	2	5	4	3	3	1	1	1
832	Female	Brazil	B1	Post-graduation (not master neither PhD)	Professionals	6	10	10	29	2	3	2	3	3	6	1	1	1	1	6	7	1	3	6	1	1	6	2	6	1	2	5	4	5	2	3	3	5	3	4	5	4	4	4	3	0	0	3	2
834	Female	Brazil	B1	NA	Professionals	25	4	1	51	3	4	5	4	5	5	1	7	3	1	7	7	3	7	7	7	5	7	7	7	7	3	2	2	2	2	2	2	1	1	3	2	3	2	2	2	6	6	6	6
835	Female	Brazil	A2	Post-graduation (not master neither PhD)	Professionals	17	3	2	34	3	4	4	2	3	4	5	3	4	6	7	6	7	5	6	3	4	2	3	2	2	3	5	2	2	2	1	2	4	4	3	4	3	2	2	2	5	5	6	3
836	Male	Brazil	B2	Graduation	Managers	2	2	1	28	5	5	3	5	5	1	1	7	3	1	1	7	1	1	1	1	7	7	7	7	7	1	5	1	5	1	5	1	5	1	1	5	5	1	1	1	6	6	6	6
838	NA	Brazil	NA	NA	NA	NA	NA	NA	NA	1	2	4	1	2	2	1	3	1	1	1	6	1	1	6	1	1	2	1	1	1	5	4	4	4	3	1	2	4	2	5	4	4	2	5	1	0	0	4	0
841	Male	Brazil	A1	Master	Professionals	2	1	1	35	5	5	4	5	5	7	2	7	4	7	7	5	5	6	6	7	6	7	6	6	6	1	2	1	2	2	1	1	3	1	1	2	1	2	1	1	6	6	6	6
842	Female	Brazil	C1	Unfinished graduation	Clerical Support Workers	1	1	1	24	3	5	3	3	5	4	1	5	1	3	1	1	1	7	7	3	3	7	7	7	7	1	1	1	1	1	1	1	1	1	3	1	1	1	1	1	5	5	5	6
843	Female	Brazil	A2	Master	Professionals	26	1	1	45	4	4	4	4	5	3	4	5	2	5	5	6	4	6	6	6	6	6	6	6	5	2	3	2	3	3	2	2	3	1	3	3	3	3	3	4	4	4	4	4
845	Male	Brazil	A2	Graduation	Managers	12	0.6	3	27	4	4	4	4	5	5	7	4	5	4	7	4	5	5	7	5	5	7	7	7	5	1	5	2	5	2	3	1	5	2	4	5	5	2	2	1	5	5	5	4
846	Female	Brazil	A2	Post-graduation (not master neither PhD)	Professionals	5	2	2	28	4	5	5	4	5	7	6	4	5	5	6	6	4	6	6	5	5	5	6	5	3	2	4	2	2	2	2	2	2	2	2	2	4	2	2	2	5	5	6	6
848	Female	Brazil	B2	Post-graduation (not master neither PhD)	Professionals	0	0	0	23	3	4	5	1	5	7	1	4	1	3	2	7	5	6	7	2	2	4	7	3	4	3	3	2	2	2	2	2	2	2	2	4	3	3	2	2	5	5	5	5
849	Female	Brazil	B1	Graduation	Professionals	1	1	1	31	4	3	5	4	5	6	2	5	1	7	6	5	6	2	6	2	4	3	3	6	6	2	4	2	2	2	2	2	4	3	1	2	2	2	2	2	3	3	3	5
850	Female	Brazil	B1	Post-graduation (not master neither PhD)	Clerical Support Workers	9	2	2	34	5	2	4	2	4	1	3	6	1	1	3	3	2	1	2	1	1	3	1	1	1	2	4	2	4	2	2	2	4	4	5	4	4	2	3	4	3	5	5	5
851	Female	Brazil	B1	Master	Professionals	23	17	17	39	4	4	5	4	5	3	2	3	5	6	6	7	7	5	6	6	6	7	7	7	6	2	3	1	2	2	3	1	2	1	2	2	1	1	2	3	5	4	5	5
852	Female	Brazil	A2	Master	Managers	NA	NA	NA	40	3	4	2	3	3	5	4	5	5	5	5	4	5	5	4	4	4	5	5	5	5	2	3	4	3	3	4	2	3	3	3	4	4	2	3	3	2	1	3	3
857	NA	Brazil	NA	NA	NA	NA	NA	NA	NA	4	4	4	4	5	NA	NA	NA	NA	NA	NA	NA	NA	NA	NA	NA	NA	NA	NA	NA	NA	NA	NA	NA	NA	NA	NA	NA	NA	NA	NA	NA	NA	NA	NA	NA	NA	NA	NA	NA
858	NA	Brazil	NA	NA	NA	NA	NA	NA	NA	4	4	4	4	5	4	1	5	5	4	7	6	6	5	5	5	5	6	3	4	5	NA	NA	NA	NA	NA	NA	NA	NA	NA	NA	NA	NA	NA	NA	NA	NA	NA	NA	NA
859	Male	Brazil	A2	Graduation	Managers	14	12	8	36	5	1	4	3	4	7	4	7	3	4	7	7	2	5	7	4	7	7	7	7	4	2	5	2	2	2	2	2	4	2	1	2	2	1	2	2	5	5	6	6
860	Female	Brazil	B1	Graduation	Clerical Support Workers	20	14	14	37	2	4	5	4	5	4	1	4	2	1	7	4	4	1	3	3	3	6	5	3	2	2	4	2	3	1	3	2	4	2	2	3	2	2	2	2	3	5	5	5
863	Female	Brazil	B2	Graduation	Clerical Support Workers	1.5	1.5	1.5	50	4	5	4	5	5	6	7	5	4	4	7	4	7	5	5	4	4	5	5	5	6	2	3	1	2	2	1	2	2	1	2	1	2	2	2	2	5	5	5	5
866	NA	Brazil	NA	NA	NA	NA	NA	NA	NA	5	3	3	2	4	NA	NA	NA	NA	NA	NA	NA	NA	NA	NA	NA	NA	NA	NA	NA	NA	NA	NA	NA	NA	NA	NA	NA	NA	NA	NA	NA	NA	NA	NA	NA	NA	NA	NA	NA
869	Female	Brazil	A2	Post-graduation (not master neither PhD)	Services and Sales Workers	9	5	1	37	4	3	3	4	4	3	6	6	4	2	4	3	4	5	5	4	4	5	5	4	4	2	2	2	3	2	2	2	4	3	4	2	3	2	2	2	5	5	5	5
870	Female	Brazil	B1	Post-graduation (not master neither PhD)	Services and Sales Workers	11	7	7	30	5	3	3	3	4	5	1	3	3	2	7	4	1	3	7	5	5	5	5	1	1	4	5	2	5	1	5	1	5	2	4	3	2	1	4	4	2	2	4	3
871	Male	Brazil	A2	Post-graduation (not master neither PhD)	Professionals	12	12	12	45	5	5	5	5	5	6	1	4	2	7	7	7	7	3	7	3	3	7	3	7	7	1	3	1	1	1	1	1	3	3	1	1	1	1	1	1	5	5	5	6
874	Female	Brazil	A2	Graduation	Clerical Support Workers	32	7	6	58	3	3	3	3	3	6	3	3	5	3	5	3	3	4	6	5	5	6	5	4	3	2	4	4	4	4	4	3	4	3	3	3	3	3	3	3	5	5	5	5
875	Male	Brazil	A2	Unfinished graduation	Technicians and Associate Professionals	11	11	11	43	3	4	4	4	5	7	7	5	2	5	5	4	4	2	4	4	4	3	3	2	2	3	2	2	2	2	2	2	2	2	3	3	2	2	2	2	5	5	5	5
876	Female	Brazil	B2	Post-graduation (not master neither PhD)	Professionals	8	2	2	25	2	2	2	3	4	1	7	7	1	1	1	5	2	1	6	1	1	1	2	1	1	4	5	5	5	5	5	1	5	4	4	5	5	1	5	3	4	4	2	1
877	Female	Brazil	B1	Post-graduation (not master neither PhD)	Clerical Support Workers	10	2	2	33	2	4	2	2	2	1	1	7	2	2	6	6	2	1	6	3	3	5	5	3	3	3	5	4	4	2	3	3	5	3	3	4	4	2	3	4	2	1	1	3
878	Female	Brazil	B1	Graduation	Technicians and Associate Professionals	1	1	1	21	3	2	2	2	3	5	1	3	3	2	1	5	7	2	2	3	5	5	5	5	5	1	4	3	4	1	2	2	4	3	2	4	3	3	3	3	4	4	5	4
879	Female	Brazil	B1	Post-graduation (not master neither PhD)	NA	NA	NA	NA	28	4	2	2	4	3	4	1	5	1	7	7	7	4	4	7	2	1	3	2	3	4	2	5	2	4	2	2	2	2	2	2	4	4	2	3	4	5	4	5	4
880	Male	Brazil	B1	Unfinished graduation	Professionals	7	2	2	22	3	3	3	3	3	4	2	3	2	3	3	5	3	1	4	2	2	2	3	3	1	2	2	1	2	1	2	4	2	2	3	2	2	3	3	2	4	3	4	2
881	Male	Portugal	A2	Master	Technicians and Associate Professionals	17	10	10	38	4	4	5	4	5	6	4	6	4	6	6	6	6	6	6	5	5	6	6	5	5	2	2	1	3	2	2	2	3	1	2	1	1	2	2	2	5	5	5	5
884	Female	Portugal	A2	Graduation	Professionals	1	1	1	24	3	3	3	3	4	6	2	4	2	3	3	6	4	5	5	3	3	4	4	4	4	3	3	3	4	3	3	2	3	3	4	3	3	2	2	3	5	5	5	5
885	Male	Portugal	A2	Post-graduation (not master neither PhD)	Armed Forces Occupations	4	4	0	27	5	5	5	5	5	7	7	7	7	7	7	7	5	7	7	4	4	7	7	3	3	2	1	1	1	1	5	1	1	1	1	1	1	1	1	1	6	6	6	6
886	Female	Portugal	A2	Master	Professionals	3	0	0	24	3	4	3	3	4	5	1	6	2	4	6	7	3	5	6	5	5	6	6	6	3	2	4	2	2	2	2	2	3	2	2	4	3	2	2	2	5	5	5	5
887	Female	Portugal	B2	Master	Technicians and Associate Professionals	0	2	0	30	4	5	5	4	5	7	1	6	6	3	4	4	6	6	5	5	5	6	6	3	4	1	4	1	1	1	2	1	1	1	2	2	2	2	2	1	5	5	6	6
888	Female	Portugal	A2	High school, vocational education or less	Services and Sales Workers	20	14	3	44	4	4	5	4	5	6	6	6	5	6	6	4	6	5	6	5	5	6	7	6	5	2	4	2	2	2	2	1	4	2	2	2	4	1	2	2	5	5	6	6
889	Female	Portugal	A1	Master	Professionals	4	4	4	30	3	4	4	3	5	6	1	3	2	1	2	5	4	4	6	4	4	3	3	3	2	3	4	3	3	2	4	3	4	3	3	3	3	2	3	3	3	3	3	3
890	Female	Portugal	A2	NA	Professionals	0	0	0	29	4	4	5	4	5	7	4	6	2	1	5	4	3	4	6	5	5	7	6	6	6	2	4	2	2	3	2	2	4	3	3	2	3	2	2	2	5	5	5	5
892	Female	Portugal	B1	Master	Professionals	2.6	2	2	28	5	4	4	4	5	7	4	4	6	5	6	5	4	5	6	6	7	7	7	6	6	1	3	2	4	2	2	2	3	2	3	2	3	2	2	2	5	5	6	5
893	Female	Portugal	A2	Master	Professionals	6	4	4	29	4	4	2	2	3	6	1	2	2	2	3	2	6	3	5	3	2	2	2	2	2	3	5	4	4	2	4	3	5	4	4	4	4	2	4	4	1	1	1	1
895	Female	Portugal	A2	Master	Managers	3	1.5	3	26	1	1	1	1	1	5	1	4	1	1	1	5	1	3	4	1	1	1	1	4	1	2	5	5	5	3	3	4	5	5	5	5	5	4	5	4	1	1	2	2
897	Female	Portugal	B1	Graduation	Clerical Support Workers	3	1	1	31	2	2	3	2	3	6	1	3	2	5	4	4	3	3	3	2	3	4	4	3	2	2	4	5	4	3	2	3	4	3	2	4	3	4	4	4	2	2	2	2
898	Female	Portugal	C1	Graduation	Clerical Support Workers	1	1	1	24	3	3	3	2	4	5	5	4	3	4	4	5	5	3	4	2	2	2	3	2	2	4	4	3	3	2	4	3	3	3	2	4	4	2	3	3	3	3	3	1
899	Female	Portugal	B1	Post-graduation (not master neither PhD)	Managers	16	1	1	41	4	4	5	4	5	6	6	5	5	5	6	4	5	6	6	6	6	6	6	6	6	1	2	2	4	1	2	1	3	2	2	2	2	2	2	2	5	5	5	5
904	Male	Portugal	A2	High school, vocational education or less	Services and Sales Workers	7	7	7	35	5	5	4	5	5	6	6	3	5	7	7	7	1	6	6	5	5	7	7	5	2	3	3	4	4	1	3	2	4	3	4	3	2	2	3	2	5	5	5	4
905	Female	Portugal	A1	Master	Professionals	2	1	1	26	4	4	3	4	5	6	1	5	5	3	3	6	6	6	6	4	5	5	6	5	5	3	3	2	2	2	2	2	2	2	2	3	2	2	3	2	4	5	5	5
906	Female	Portugal	A1	Master	Managers	2	2	2	29	3	3	4	2	5	6	1	4	3	4	1	7	7	5	6	4	2	4	4	4	5	3	4	4	3	2	4	3	3	4	2	4	3	1	4	3	4	4	4	3
907	Female	Portugal	A1	Graduation	Managers	12	6	3	39	1	5	5	1	1	7	6	1	2	1	6	7	7	1	5	5	5	1	3	4	4	2	2	4	4	2	1	5	5	1	1	1	4	1	3	2	5	5	5	5
909	Female	Portugal	A2	Graduation	Professionals	1	0.5	0.5	22	4	4	3	2	4	4	3	4	3	4	4	4	3	3	3	4	4	4	4	4	4	3	2	3	4	2	3	2	2	2	4	3	4	2	2	2	4	4	4	4
910	Female	Portugal	A1	Master	Managers	33	16	4	57	3	5	5	4	5	7	6	6	6	7	6	6	7	7	7	6	6	6	6	6	7	2	1	1	1	2	1	2	2	1	2	1	1	1	2	1	5	5	6	6
911	Female	Portugal	A1	Graduation	Technicians and Associate Professionals	18	55	18	40	3	3	3	3	3	5	4	5	2	6	5	6	5	7	7	5	4	5	5	5	7	3	3	4	5	4	3	3	4	4	3	5	4	3	3	2	3	3	5	3
912	Female	Portugal	A2	Master	Professionals	3	3	3	31	2	2	5	2	5	3	1	4	4	1	2	4	4	3	5	3	4	5	5	4	3	2	2	4	4	3	3	2	4	3	4	4	4	2	4	4	5	5	5	4
915	Female	Portugal	B1	High school, vocational education or less	Services and Sales Workers	12	12	6	31	1	1	1	1	2	3	3	4	1	6	2	3	4	3	4	1	1	2	2	1	1	5	5	5	4	3	2	4	5	5	3	5	4	2	4	4	2	2	4	0
916	Female	Portugal	A2	Master	Professionals	3	3	3	27	4	4	5	4	5	6	1	4	5	6	1	6	6	6	6	6	6	7	6	7	7	1	1	1	3	2	1	1	2	1	3	1	2	2	1	2	5	5	5	6
917	Female	Portugal	B1	Unfinished graduation	Services and Sales Workers	1	1	1	26	3	3	3	3	4	5	6	3	2	6	4	6	7	3	4	4	3	4	3	5	4	4	2	4	3	4	4	3	4	3	2	4	4	1	3	2	4	4	4	3
918	Female	Portugal	A2	Graduation	Services and Sales Workers	5	5	2	27	4	3	4	3	5	7	1	5	2	6	4	6	6	6	4	2	2	3	3	1	2	3	4	2	2	2	2	4	2	2	1	4	3	2	3	2	3	3	2	2
919	Male	Portugal	A2	Master	Clerical Support Workers	1	1	1	25	2	2	3	1	4	7	1	2	5	2	6	6	6	4	4	3	3	2	5	2	2	4	4	5	5	2	3	4	3	4	2	5	2	2	5	3	3	3	2	1
921	Male	Portugal	A2	Graduation	Technicians and Associate Professionals	10	16	10	45	4	4	5	3	5	6	5	7	5	5	5	5	5	4	6	5	5	5	5	6	5	2	2	2	2	2	2	2	2	2	2	3	2	2	3	3	4	4	4	5
923	Female	Portugal	B1	Post-graduation (not master neither PhD)	Professionals	5	0	0	32	3	5	5	4	5	7	4	7	4	4	4	6	3	4	6	7	7	7	7	7	7	1	2	1	3	2	1	1	4	1	2	1	3	3	1	1	5	5	6	6
924	Female	Portugal	A2	Master	Managers	6	6	6	31	4	4	4	4	5	6	3	7	6	7	7	7	5	6	6	5	5	6	6	7	7	2	5	4	4	2	2	2	4	2	2	4	4	2	3	3	4	4	4	4
925	Female	Portugal	A2	Graduation	Professionals	2	2	2	38	5	5	4	5	5	7	1	6	3	6	6	7	6	5	6	6	6	7	7	7	4	1	3	1	3	2	1	1	1	1	2	1	3	2	2	2	5	5	5	5
926	Male	Portugal	A2	Post-graduation (not master neither PhD)	Professionals	29	29	29	57	2	4	5	4	3	7	2	6	2	6	6	1	7	1	2	2	2	6	6	6	7	1	2	2	2	2	2	1	2	2	1	4	1	2	2	2	3	3	6	6
927	Male	Portugal	B1	High school, vocational education or less	Clerical Support Workers	9	8	8	28	2	2	3	2	3	6	5	4	1	5	4	6	4	2	5	1	3	3	4	2	4	3	4	5	4	1	5	3	2	4	5	4	5	2	4	2	3	4	4	3
931	NA	Portugal	NA	NA	NA	NA	NA	NA	NA	3	3	3	3	4	3	1	4	3	3	2	3	3	2	3	3	3	3	3	2	2	3	4	3	4	3	3	3	4	3	3	3	4	2	3	3	5	5	4	4
932	Female	Portugal	A2	NA	Professionals	33	30	17	55	1	1	3	1	2	6	1	6	2	3	3	3	3	2	3	3	3	4	2	2	2	3	2	4	4	2	2	2	4	2	4	2	4	2	3	2	5	5	5	2
933	Female	Portugal	A2	Graduation	Technicians and Associate Professionals	13	13	2	45	3	2	5	3	5	7	1	7	2	1	2	1	1	6	4	5	5	5	5	4	3	2	1	5	2	1	2	2	5	2	2	5	2	5	5	3	5	5	4	3
934	Female	Portugal	A2	Graduation	Professionals	17	10	10	50	3	3	4	3	5	5	1	3	3	4	5	5	4	4	4	3	3	3	4	3	3	4	3	2	4	2	4	2	3	2	3	4	3	2	3	2	5	5	5	5
935	Female	Portugal	A2	Graduation	Professionals	10	1	1	34	3	2	3	3	2	6	1	5	2	6	4	6	5	3	5	2	2	3	3	3	3	4	5	5	4	3	2	4	5	4	4	5	5	3	4	5	3	3	4	3
936	Female	Portugal	B1	Master	Professionals	9	4	4	30	2	3	4	3	3	4	2	2	2	2	2	3	2	2	3	3	3	3	3	3	1	2	5	4	4	4	3	2	4	3	4	3	4	3	4	4	3	3	3	5
937	Female	Portugal	A1	Graduation	Professionals	26	26	20	49	3	2	3	1	3	7	6	7	6	6	6	5	4	3	6	3	2	2	2	1	1	4	2	4	2	2	4	5	4	2	2	5	2	1	5	4	4	3	1	0
939	Female	Portugal	A2	Master	Professionals	19	17	10	41	4	4	4	3	5	4	2	4	2	5	3	2	3	2	4	5	2	5	6	6	5	1	4	4	5	2	1	1	5	3	2	5	5	2	2	2	5	5	5	6
940	Female	Portugal	A2	Graduation	Professionals	16	14	2	39	4	3	4	3	4	6	1	4	3	4	6	5	2	2	5	3	3	3	3	2	2	4	4	2	2	2	2	4	2	3	4	3	3	2	3	3	3	3	3	2
941	Female	Portugal	A1	Post-graduation (not master neither PhD)	NA	NA	NA	NA	38	2	1	4	1	2	3	1	7	1	1	2	2	7	1	1	1	1	1	1	1	1	5	1	3	3	2	2	3	3	4	2	1	2	1	5	5	2	2	3	3
942	Female	Portugal	A2	Graduation	Professionals	33	33	32	54	5	5	5	5	5	7	6	6	3	7	6	6	6	7	7	6	7	7	7	6	6	1	1	1	3	1	2	1	3	1	1	1	1	1	1	1	6	6	6	6
943	Female	Portugal	A2	Master	Professionals	13	12	12	37	3	3	2	2	3	7	4	5	2	6	6	6	6	2	4	3	3	3	3	1	4	4	4	4	4	3	4	3	4	4	3	4	4	2	4	4	2	2	2	2
944	Female	Portugal	A2	Master	Professionals	5	0	0	26	5	3	2	3	5	5	1	5	2	4	4	4	6	3	5	2	2	6	6	5	5	3	4	3	4	2	3	2	4	4	2	4	3	2	3	3	4	4	4	4
945	Male	Portugal	A2	Master	Professionals	14	13	13	39	5	5	5	4	5	7	4	2	2	7	4	1	2	5	7	6	6	5	5	7	6	2	2	3	2	4	2	2	3	2	2	4	2	3	2	2	5	5	6	5
946	NA	Portugal	NA	NA	NA	NA	NA	NA	NA	2	3	2	3	3	NA	NA	NA	NA	NA	NA	NA	NA	NA	NA	NA	NA	NA	NA	NA	NA	NA	NA	NA	NA	NA	NA	NA	NA	NA	NA	NA	NA	NA	NA	NA	NA	NA	NA	NA
948	Female	Portugal	A2	Master	Professionals	40	40	14	63	5	5	4	5	5	6	5	6	4	6	5	5	3	4	6	6	6	7	7	7	7	1	2	2	2	1	1	2	2	1	2	2	2	2	1	1	6	6	6	6
949	Male	Portugal	A2	Master	Craft and Related Trades Workers	4	4	4	27	4	4	3	4	4	5	5	6	6	6	5	6	5	6	5	5	6	6	6	6	5	2	4	2	4	2	3	2	3	2	3	3	4	2	2	3	5	5	5	3
952	Male	Portugal	A2	High school, vocational education or less	Elementary Occupations	3	3	3	26	1	1	1	1	4	4	4	3	2	5	1	7	3	1	4	1	1	2	3	1	1	3	4	4	5	1	4	4	4	4	3	2	4	2	4	3	2	1	1	0
953	Male	Portugal	B2	High school, vocational education or less	Services and Sales Workers	16	16	16	43	4	3	1	2	5	7	2	2	4	4	7	6	4	3	6	3	3	3	3	2	2	4	5	4	5	3	3	4	5	5	3	5	5	2	3	4	5	5	1	1
954	Female	Portugal	A2	Graduation	Professionals	2	1	1	22	3	3	4	3	5	4	3	3	4	4	4	2	2	3	3	4	4	4	5	2	4	3	3	2	2	3	4	3	2	2	3	3	2	3	4	2	3	4	3	3
956	Female	Portugal	C1	Master	NA	NA	NA	NA	25	1	1	2	1	3	7	1	4	3	3	6	7	1	1	7	1	1	5	4	6	1	2	4	4	5	4	2	4	5	1	5	5	5	2	5	4	2	2	3	2
957	Female	Portugal	A2	Post-graduation (not master neither PhD)	Professionals	12	4	4	35	4	4	3	4	5	7	1	3	1	1	3	4	1	1	4	4	2	3	2	3	1	2	4	3	5	3	3	3	4	3	4	2	1	3	3	4	2	2	3	3
958	Male	Portugal	B1	High school, vocational education or less	Armed Forces Occupations	10	4	4	35	4	4	5	3	5	7	3	6	4	6	4	3	5	2	6	5	6	7	7	6	6	3	1	4	1	1	2	1	1	1	2	4	1	1	1	1	5	5	5	5
959	Male	Portugal	A1	Graduation	Managers	20	12	12	46	5	5	3	5	5	6	6	6	7	5	7	4	7	6	6	6	7	7	7	5	5	1	4	2	5	2	1	1	3	1	3	2	3	2	2	2	4	5	5	6
960	Female	Portugal	A1	Graduation	Professionals	17	17	1	38	5	4	4	4	5	7	1	4	7	4	6	3	5	7	6	7	6	7	7	7	3	1	2	1	3	1	1	1	2	1	3	1	2	1	2	1	5	5	5	5
961	NA	Portugal	NA	NA	NA	NA	NA	NA	NA	1	1	2	1	2	7	1	7	1	6	1	6	1	2	6	1	1	1	1	1	1	NA	NA	NA	NA	NA	NA	NA	NA	NA	NA	NA	NA	NA	NA	NA	NA	NA	NA	NA
963	Male	Portugal	A1	Post-graduation (not master neither PhD)	Professionals	30	13	13	54	4	4	5	4	5	7	6	3	3	7	7	5	6	5	6	5	6	5	5	6	6	1	4	1	2	1	2	1	2	2	2	2	2	2	2	2	5	5	5	5
964	Female	Portugal	B1	High school, vocational education or less	Technicians and Associate Professionals	3	3	3	20	5	4	4	5	5	6	6	4	5	5	5	6	6	6	6	6	7	7	7	7	7	2	3	1	3	2	3	1	3	1	2	1	1	2	2	2	4	4	6	6
966	Male	Portugal	A2	Unfinished graduation	Technicians and Associate Professionals	17	17	17	50	4	4	5	4	5	6	6	6	5	6	7	7	6	5	5	5	6	5	5	5	6	2	1	1	2	2	1	2	1	1	2	1	1	2	2	2	5	5	5	5
967	Male	Portugal	A2	Post-graduation (not master neither PhD)	Managers	11	18	11	46	4	4	4	4	5	6	6	6	2	6	6	5	5	5	7	3	3	4	5	3	3	2	2	2	2	1	2	2	3	3	1	3	1	2	3	2	5	4	5	6
968	Female	Portugal	B1	Graduation	Professionals	7	21	7	41	5	5	5	4	5	7	3	5	4	6	6	6	5	5	5	5	5	6	5	5	4	3	2	2	2	2	1	2	2	2	3	1	1	2	2	2	5	5	5	5
969	Male	Portugal	A2	Graduation	Professionals	20	11	11	38	5	4	5	4	5	7	6	6	4	6	5	4	5	3	5	2	2	3	3	1	2	3	4	3	4	2	2	2	1	1	1	4	3	1	3	2	3	4	4	2
970	Male	Portugal	B1	Master	Professionals	22	20	2	47	4	5	5	4	5	7	4	4	2	7	7	7	6	7	7	7	7	7	7	7	5	1	4	1	4	1	1	1	4	1	4	2	4	2	2	2	5	5	6	6
971	Female	Portugal	B1	High school, vocational education or less	Clerical Support Workers	25	25	25	54	4	5	5	4	5	7	5	4	3	7	6	7	5	6	6	6	6	5	5	5	3	3	5	5	3	2	2	1	1	1	3	2	3	2	1	2	6	6	6	5
973	Female	Portugal	B1	High school, vocational education or less	Clerical Support Workers	18	18	18	41	5	4	5	4	5	6	3	3	2	6	6	5	5	4	6	6	6	5	7	6	5	3	3	1	3	2	2	2	3	2	4	2	3	2	2	2	6	6	6	6
974	Female	Portugal	B1	High school, vocational education or less	Clerical Support Workers	25	25	25	44	4	4	3	4	5	7	3	6	4	6	5	7	4	4	7	6	6	6	6	5	5	3	2	2	2	1	4	2	3	2	4	2	3	2	3	2	5	5	5	5
976	Female	Portugal	B1	Post-graduation (not master neither PhD)	Professionals	3	7	3	36	2	3	4	3	5	6	4	6	2	2	1	6	5	2	3	2	2	3	2	2	1	2	4	4	5	2	2	2	2	3	2	5	2	2	2	2	5	5	4	3
977	Female	Portugal	A2	Master	Technicians and Associate Professionals	3	2	2	27	4	4	4	3	5	5	1	5	4	3	1	4	6	5	5	2	3	6	6	4	2	2	4	2	3	2	3	2	2	1	2	3	3	2	3	2	4	4	5	5
978	Female	Portugal	A2	High school, vocational education or less	Services and Sales Workers	2	1	1	20	3	3	4	2	1	4	3	5	5	5	7	2	3	4	2	2	2	4	2	3	2	3	4	3	2	4	4	4	4	2	2	2	4	2	3	4	3	3	4	2
979	Female	Portugal	A1	Master	Professionals	2	1	1	27	2	2	3	2	3	4	5	5	2	3	2	4	4	2	5	3	3	3	3	5	4	3	4	3	3	4	2	4	4	4	4	4	3	2	2	4	2	3	2	2
980	Male	Portugal	A2	Master	Professionals	37	22	4	58	2	5	5	5	5	7	6	7	5	7	7	7	6	7	7	7	7	6	6	7	6	1	2	2	2	2	2	1	2	2	2	2	2	2	1	1	6	6	6	6
981	Male	Portugal	A2	NA	Professionals	9	9	5	41	4	4	5	4	5	7	1	5	3	1	5	7	7	5	6	6	6	7	7	7	5	1	4	1	3	2	2	1	4	1	3	3	3	2	4	2	5	5	6	5
983	Female	Portugal	A2	Master	Professionals	2	0	0	28	3	4	5	3	5	5	1	5	2	2	4	2	6	4	4	5	5	3	5	4	1	3	2	2	2	3	2	2	3	3	2	2	2	1	3	3	5	5	5	4
984	Female	Portugal	A1	Master	Professionals	2	1	1	28	2	2	1	2	2	6	6	4	6	6	5	2	6	3	3	4	2	3	3	3	3	4	5	5	5	4	3	4	5	5	3	5	4	4	4	4	2	2	2	2
985	Female	Portugal	A2	Graduation	Professionals	19	19	8	43	4	4	4	4	5	6	6	6	5	5	6	6	6	5	6	4	4	4	4	3	3	2	2	2	4	2	4	2	3	2	2	2	2	1	2	2	5	5	5	5
986	Male	Portugal	A2	Graduation	Professionals	10	10	10	32	4	4	4	4	5	5	6	5	4	4	6	5	5	4	4	5	4	7	6	6	6	1	1	1	4	1	3	1	1	1	1	1	1	2	2	2	6	6	6	6
988	Female	Portugal	A2	Master	Technicians and Associate Professionals	16	16	4	40	4	5	5	5	5	5	5	7	5	5	7	5	6	5	3	5	4	7	6	6	6	1	1	3	2	2	1	1	1	1	2	1	1	1	2	2	5	5	6	6
989	Male	Portugal	A2	NA	Clerical Support Workers	13	7	7	40	3	3	3	3	3	1	1	5	1	1	1	2	3	1	3	1	1	2	1	1	1	2	5	5	5	4	2	4	2	3	3	5	3	2	5	4	2	2	2	2
990	Male	Portugal	A2	Post-graduation (not master neither PhD)	Professionals	12	1	1	42	5	5	4	4	5	7	5	5	1	6	7	5	7	5	6	6	6	6	6	6	7	1	1	2	2	1	2	1	1	1	2	2	1	3	3	2	5	5	5	6
991	Female	Portugal	B1	Master	Clerical Support Workers	5	5	5	37	1	1	2	1	2	3	3	4	2	5	4	4	7	2	4	1	1	2	2	2	6	4	3	2	3	3	4	4	2	4	2	3	2	2	4	3	1	1	1	1
992	Female	Portugal	A2	Graduation	Professionals	2	2	2	27	4	4	5	4	5	7	1	5	6	4	6	7	7	6	7	4	2	5	4	6	6	2	3	1	2	2	2	2	2	2	3	2	2	2	2	2	5	5	4	5
993	Female	Portugal	A2	Master	Professionals	2	2	2	26	4	4	4	4	5	7	3	6	3	6	5	5	6	6	7	5	5	6	5	5	4	2	3	2	2	2	2	2	2	2	2	2	2	2	2	2	5	5	5	5
994	Male	Portugal	A2	Unfinished graduation	Technicians and Associate Professionals	28	18	16	48	3	3	4	3	3	4	1	6	5	4	3	7	6	4	6	5	4	3	3	4	5	5	5	4	4	3	4	4	5	4	4	4	5	2	4	4	2	2	3	2
996	Male	Portugal	B1	Graduation	Technicians and Associate Professionals	9	9	9	30	3	3	4	3	4	4	2	5	2	4	4	6	7	2	4	3	2	2	2	2	2	4	3	4	2	2	4	3	2	4	2	4	3	2	4	3	3	3	2	1
997	NA	Portugal	NA	NA	NA	NA	NA	NA	NA	5	5	5	5	5	NA	NA	NA	NA	NA	NA	NA	NA	NA	NA	NA	NA	NA	NA	NA	NA	1	1	1	1	2	1	1	1	1	2	1	1	1	1	1	NA	NA	NA	NA
998	Female	Portugal	A2	Master	Technicians and Associate Professionals	12	10	10	35	2	2	2	2	3	7	1	3	4	2	5	2	2	1	3	3	2	2	2	3	2	3	4	4	4	4	4	4	4	3	4	4	4	3	4	4	4	3	4	3
999	Female	Portugal	A2	Graduation	Technicians and Associate Professionals	12	12	12	34	3	3	3	3	3	7	4	6	3	6	4	7	5	5	6	6	5	3	3	5	5	4	5	4	5	2	4	3	4	5	2	4	4	2	3	2	3	3	3	5
1000	Female	Portugal	B1	Master	Professionals	2	2	2	31	4	4	3	4	5	7	5	5	2	2	5	4	6	5	5	5	5	4	5	4	4	2	4	2	3	2	4	3	3	2	3	3	3	2	3	3	4	4	4	4
1001	NA	Portugal	NA	NA	NA	NA	NA	NA	NA	5	5	4	5	5	NA	NA	NA	NA	NA	NA	NA	NA	NA	NA	NA	NA	NA	NA	NA	NA	2	3	2	2	1	2	1	3	2	1	2	2	1	2	1	4	4	4	2
1002	Female	Portugal	A2	Master	Professionals	5	5	5	28	3	4	4	3	5	6	2	4	2	6	4	5	4	5	5	4	5	4	5	4	3	2	2	3	3	2	2	2	2	2	2	2	4	2	2	2	5	5	5	5
1003	Female	Portugal	A1	Master	Professionals	30	17	17	60	4	4	4	4	5	7	3	6	5	6	5	6	4	4	6	5	5	6	6	5	4	2	4	3	3	2	2	2	3	2	3	3	2	2	3	2	4	4	4	4
1005	Female	Portugal	A1	Graduation	Managers	6	17	6	41	4	4	5	4	5	7	7	5	5	6	5	5	2	5	6	5	5	5	6	5	3	2	2	2	3	2	3	2	2	3	3	2	3	2	2	2	5	5	5	5
1006	Male	Portugal	A2	Graduation	Clerical Support Workers	3	3	3	27	4	4	4	4	5	7	5	7	3	7	7	7	7	7	7	5	5	7	7	5	5	1	3	1	2	2	3	2	3	3	2	3	3	1	2	2	5	5	6	4
1007	Female	Portugal	B1	Graduation	Professionals	30	2	2	54	4	4	4	4	5	6	4	5	2	6	2	3	2	3	5	4	5	5	5	6	4	3	2	2	4	2	2	2	4	2	4	2	4	2	2	2	5	5	5	5
1008	Female	Portugal	B1	NA	Professionals	8	8	1	31	4	3	4	2	5	4	1	4	4	3	1	6	5	4	4	3	4	4	6	5	3	2	4	4	3	3	2	3	4	4	2	3	4	2	4	3	3	3	3	2
1009	Female	Portugal	A2	Post-graduation (not master neither PhD)	Professionals	25	6	6	55	3	4	5	3	5	7	5	5	1	7	5	5	1	3	4	3	7	1	3	3	1	3	2	2	4	1	1	3	2	2	3	3	2	4	3	1	5	5	5	5
1010	Male	Portugal	A2	Master	Clerical Support Workers	2	2	2	33	3	4	3	4	4	6	2	5	6	6	6	4	4	6	6	6	6	6	6	4	2	2	4	3	4	2	3	2	3	3	3	3	4	2	2	2	5	5	5	5
1011	Male	Portugal	B1	Unfinished graduation	Elementary Occupations	1	1	1	32	4	4	5	4	5	6	3	7	4	5	7	3	7	2	6	5	4	7	6	4	3	4	1	1	2	2	2	2	1	2	1	2	2	3	2	1	5	5	6	6
1012	Male	Portugal	A2	Graduation	Managers	22	14	24	49	4	4	4	4	5	5	1	6	6	6	6	7	3	7	7	6	6	6	6	5	3	2	2	2	5	2	2	1	2	2	2	4	3	2	2	2	5	5	5	5
1013	Male	Portugal	B1	Master	Armed Forces Occupations	21	1	1	40	4	4	5	3	5	6	5	6	4	6	6	6	5	5	7	5	5	5	6	5	5	2	3	2	3	2	3	2	2	2	2	2	2	2	2	2	6	6	5	5
1014	Female	Portugal	A2	Master	Clerical Support Workers	2	2	2	35	2	2	2	2	3	4	6	3	1	6	7	2	4	2	4	2	4	4	4	2	2	4	5	5	5	3	4	3	4	3	4	4	4	5	3	3	3	3	3	3
1015	Female	Portugal	A2	Master	Professionals	2	2	2	27	2	5	4	5	5	7	1	5	2	4	6	7	4	6	7	6	6	6	6	6	6	1	2	2	4	2	1	1	4	2	2	3	4	2	2	2	4	5	6	6
1016	Female	Portugal	B1	Master	Professionals	6	5	5	30	3	3	3	3	4	6	3	4	2	2	7	7	3	4	6	4	3	3	4	2	2	3	4	4	5	2	2	3	3	4	4	4	5	3	3	4	2	2	4	3
1017	Female	Portugal	B1	Master	Clerical Support Workers	20	20	1	49	3	5	5	5	5	6	2	4	4	7	6	7	6	6	6	6	6	6	7	7	6	1	1	1	2	1	2	2	2	1	2	2	2	2	1	2	6	6	6	6
1018	Male	Portugal	A2	Post-graduation (not master neither PhD)	Professionals	20	11	11	45	1	1	2	1	3	3	7	5	1	3	6	3	1	1	7	2	2	2	2	7	2	2	5	5	5	3	5	3	5	5	3	5	5	1	4	2	2	2	2	2
1019	Female	Portugal	A2	Master	Professionals	30	20	20	51	5	5	5	5	5	7	4	7	5	7	7	5	3	7	7	6	6	6	7	7	5	1	1	1	3	1	1	1	3	1	1	1	1	2	1	1	6	6	6	6
1020	Male	Portugal	A2	Master	Professionals	1	1	1	28	4	3	3	3	3	6	3	4	5	3	5	5	3	3	5	5	5	5	5	4	2	3	4	3	5	2	4	3	4	2	4	4	4	1	3	3	4	3	4	3
1021	Male	Portugal	B1	Master	Professionals	1	1	1	24	3	4	2	4	5	5	3	4	5	7	5	7	5	6	6	5	5	6	6	5	3	4	4	2	4	2	3	2	2	2	3	4	3	2	3	2	5	5	4	4
1022	Male	Portugal	B1	Graduation	Armed Forces Occupations	1.5	1	0.2	27	5	4	5	4	5	6	5	5	6	6	4	5	3	5	5	5	1	7	7	5	2	3	2	1	5	1	2	1	4	1	3	2	4	2	2	2	5	5	5	4
1023	Male	Portugal	C1	High school, vocational education or less	Technicians and Associate Professionals	25	25	25	47	5	5	5	5	1	7	7	7	6	7	7	7	6	7	7	6	6	7	7	7	7	1	4	1	3	1	2	1	2	2	3	2	3	1	1	2	5	5	6	6
1024	Female	Portugal	B1	Master	Professionals	5	4	4	29	4	4	4	4	5	7	3	7	2	6	4	4	2	3	6	2	3	4	4	3	3	2	4	4	4	2	2	2	2	2	4	4	4	2	3	2	5	5	5	5
1025	NA	Portugal	NA	NA	NA	NA	NA	NA	NA	5	5	5	5	5	NA	NA	NA	NA	NA	NA	NA	NA	NA	NA	NA	NA	NA	NA	NA	NA	2	4	1	3	2	1	1	2	1	3	NA	NA	NA	NA	NA	NA	NA	NA	NA
1026	Female	Portugal	A2	Master	Technicians and Associate Professionals	2	2	1	27	5	5	4	5	5	7	1	2	2	1	1	6	6	5	5	6	6	6	7	7	6	1	4	1	3	2	2	1	2	1	3	2	3	1	1	1	5	5	5	6
1027	NA	Portugal	NA	NA	NA	NA	NA	NA	NA	4	4	5	3	5	6	2	7	1	7	6	2	3	7	7	7	7	6	7	7	7	1	2	2	5	1	2	1	4	1	2	1	4	2	3	1	5	5	6	6
1028	Female	Portugal	A2	Master	Technicians and Associate Professionals	5	5	5	32	3	3	3	3	3	4	5	6	2	6	6	2	6	3	4	2	3	4	4	4	5	3	4	4	4	4	2	3	4	3	4	4	4	2	3	3	3	3	5	5
1031	Female	Portugal	A2	Master	Professionals	2	2	2	27	3	3	3	3	4	5	2	4	2	2	3	2	5	3	5	2	3	3	4	4	3	2	4	2	4	2	2	2	3	2	2	3	2	2	2	2	5	5	4	4
1032	Female	Portugal	A1	Master	Clerical Support Workers	2	2	1	28	5	5	5	4	5	7	1	4	4	6	6	5	3	6	6	5	5	7	7	4	2	2	2	2	2	2	3	2	1	2	3	3	2	2	2	2	5	5	5	5
1033	NA	Portugal	NA	NA	NA	NA	NA	NA	NA	4	3	4	3	5	NA	NA	NA	NA	NA	NA	NA	NA	NA	NA	NA	NA	NA	NA	NA	NA	2	4	1	1	1	3	2	1	2	1	1	1	1	2	2	NA	NA	NA	NA
1034	Female	Portugal	A2	Graduation	Technicians and Associate Professionals	3	2	2	24	5	5	5	5	5	7	1	7	4	4	7	5	7	7	7	7	7	7	7	7	7	1	3	1	1	1	1	1	1	1	1	1	1	1	1	1	6	6	6	6
1035	Female	Portugal	A2	Graduation	NA	NA	NA	NA	24	4	4	2	4	2	5	1	5	2	3	5	6	4	5	6	5	6	5	5	5	5	2	3	4	4	2	2	2	2	2	3	2	3	2	2	2	4	4	4	5
1036	Male	Portugal	B1	High school, vocational education or less	Armed Forces Occupations	2	2	2	27	5	4	3	4	4	5	7	4	6	6	6	4	4	4	5	5	5	6	4	3	3	3	4	3	2	2	3	2	3	2	2	4	4	2	2	2	4	4	4	4
1037	Female	Portugal	B1	High school, vocational education or less	Services and Sales Workers	1	1	1	23	3	2	3	2	3	4	1	2	5	5	3	6	2	2	6	4	3	5	5	4	3	2	3	3	4	4	4	3	4	3	5	4	4	2	3	3	2	4	3	2
1038	Female	Portugal	B1	Post-graduation (not master neither PhD)	Professionals	4	1.5	1	28	2	2	1	1	2	4	6	2	1	5	4	4	2	1	4	2	1	3	3	3	2	1	5	5	5	3	3	2	5	4	5	5	5	3	4	4	1	1	1	1
1043	Female	Portugal	A2	Graduation	Professionals	1	1	1	26	4	4	5	4	5	6	3	6	2	1	6	6	2	5	4	4	4	4	3	5	2	1	4	2	3	2	2	2	4	1	4	2	4	5	3	2	5	5	6	6
1044	NA	Portugal	NA	NA	NA	NA	NA	NA	NA	3	2	3	2	4	NA	NA	NA	NA	NA	NA	NA	NA	NA	NA	NA	NA	NA	NA	NA	NA	NA	NA	NA	NA	NA	NA	NA	NA	NA	NA	NA	NA	NA	NA	NA	NA	NA	NA	NA
1046	Female	Portugal	A2	Master	NA	NA	NA	NA	27	4	4	4	3	5	7	2	5	5	3	3	6	3	5	5	2	2	4	5	2	2	2	4	2	4	2	4	2	2	2	4	2	2	1	2	2	5	3	4	4
1047	NA	Portugal	NA	NA	NA	NA	NA	NA	NA	5	4	5	4	5	6	6	5	6	6	6	6	5	7	7	6	6	6	7	5	5	2	1	2	3	2	2	2	2	2	3	2	2	2	3	2	NA	NA	NA	NA
1048	Female	Portugal	B1	Master	Professionals	6	4	4	32	5	5	4	4	5	6	4	7	4	2	4	6	5	6	6	5	5	5	5	6	5	2	4	2	3	2	1	2	3	2	2	3	3	2	2	2	5	5	5	5
1050	Female	Portugal	A2	Master	NA	NA	NA	NA	27	4	5	4	4	5	5	2	6	5	3	6	5	5	5	5	5	5	5	5	5	5	2	2	2	4	4	2	2	4	2	2	2	2	2	2	2	5	5	5	6
1051	Male	Portugal	A1	NA	Professionals	35	26	26	62	4	5	4	4	5	6	6	4	6	6	6	6	3	7	6	6	6	6	6	6	5	2	2	3	3	2	2	2	2	1	3	2	2	2	2	2	5	5	6	4
1052	Male	Portugal	B2	High school, vocational education or less	Elementary Occupations	3	3	3	45	5	5	5	5	5	1	1	7	1	1	1	2	1	1	1	1	1	7	7	3	3	4	1	1	1	1	1	1	1	1	1	1	1	1	1	1	6	6	6	6
1053	Female	Portugal	A2	Master	Professionals	4	1.6	1.6	27	3	5	5	4	5	7	2	5	1	2	3	6	4	4	5	4	5	5	5	5	5	2	1	1	1	2	1	2	1	1	2	1	2	4	3	2	5	5	4	4
1054	Male	Portugal	A2	Post-graduation (not master neither PhD)	Armed Forces Occupations	2.5	2.5	0.5	25	5	3	4	3	5	5	7	6	5	5	5	7	3	5	5	5	5	5	6	7	7	2	4	3	5	1	5	1	5	3	2	3	3	2	3	3	4	4	5	4
1055	Male	Portugal	B1	High school, vocational education or less	Armed Forces Occupations	1	1	1	16	3	3	3	3	3	4	3	3	4	4	3	4	4	4	4	4	4	3	5	4	4	3	3	3	4	4	3	3	2	3	2	2	3	3	3	3	2	3	3	3
1056	Female	Portugal	A2	Graduation	Technicians and Associate Professionals	0	0	0	22	4	4	4	3	5	3	3	4	3	4	4	2	3	3	4	4	4	5	5	4	5	2	4	3	3	2	2	2	4	2	3	3	3	3	3	3	5	4	5	5
1058	Female	Portugal	A2	Master	Professionals	20	20	5	51	4	4	4	3	5	5	5	5	4	4	6	6	3	3	5	4	4	4	4	5	6	2	4	5	4	4	4	2	4	3	4	4	4	2	4	4	4	3	4	3
1059	Female	Portugal	A2	Graduation	Professionals	15	2	2	39	4	4	5	4	5	7	6	6	2	3	7	7	5	6	6	6	6	6	6	6	6	1	2	1	4	1	1	1	1	1	2	1	1	2	1	1	6	6	6	6
1060	Female	Portugal	A2	Master	Professionals	17	2	2	40	4	4	4	4	5	6	7	6	4	6	7	2	6	6	6	5	6	5	6	6	4	1	5	2	5	3	4	1	5	3	5	2	5	2	2	4	3	3	5	6
1061	Female	Portugal	A2	Master	Professionals	2	2	2	28	4	4	4	4	4	5	3	7	3	6	5	5	6	6	7	4	4	5	5	6	6	2	2	2	4	2	2	1	4	1	1	2	2	2	2	2	5	5	5	5
1063	Female	Portugal	A2	NA	Professionals	4	4	4	37	4	4	5	4	5	6	1	7	5	1	1	6	6	5	6	6	7	7	7	5	3	2	3	1	1	2	1	1	3	1	2	1	2	1	2	1	5	5	5	6
1064	Female	Portugal	A2	Master	NA	NA	NA	NA	29	5	3	3	3	4	7	7	7	7	7	7	4	6	4	2	3	3	5	7	4	4	2	5	3	4	3	2	1	5	2	4	4	4	1	2	3	4	4	4	3
1065	Female	Portugal	A2	Master	Professionals	23	17	17	46	3	4	4	4	4	3	2	6	3	4	4	4	2	6	6	6	5	6	6	7	6	2	1	3	2	2	2	2	3	2	3	2	3	2	2	2	5	5	5	5
1066	Female	Portugal	A1	Graduation	Managers	20	20	4	49	5	5	5	5	5	2	1	3	5	6	5	6	5	5	6	6	5	5	6	6	5	2	1	1	1	4	2	1	3	1	3	2	1	3	4	4	5	5	5	6
1067	Female	Portugal	A2	Master	Professionals	1	1	1	37	5	5	5	5	5	5	1	4	5	5	5	5	6	7	6	6	6	6	6	6	5	1	1	1	1	1	1	1	1	1	1	1	1	1	1	1	6	6	6	6
1069	Female	Portugal	B1	High school, vocational education or less	Services and Sales Workers	3	0	1	37	4	4	5	4	5	6	1	6	6	7	2	3	7	6	6	7	7	7	7	7	6	2	2	1	4	1	3	1	2	2	3	2	3	1	1	1	5	5	5	6
1070	Female	Portugal	B1	Master	Professionals	14	0	0	57	4	3	4	4	5	2	1	6	3	5	2	6	3	1	6	6	7	7	7	7	6	3	4	3	5	2	3	2	4	4	3	4	4	2	3	2	2	2	3	3
1071	Male	Portugal	A2	Graduation	Professionals	10	2	1	34	4	4	5	4	5	5	6	6	6	6	6	6	5	7	7	6	6	6	6	6	5	2	1	1	1	2	1	1	2	1	1	2	1	1	2	2	5	5	5	4
1072	NA	Portugal	NA	NA	NA	NA	NA	NA	NA	5	5	1	5	5	NA	NA	NA	NA	NA	NA	NA	NA	NA	NA	NA	NA	NA	NA	NA	NA	NA	NA	NA	NA	NA	NA	NA	NA	NA	NA	NA	NA	NA	NA	NA	NA	NA	NA	NA
1073	Female	Portugal	B1	Master	Technicians and Associate Professionals	10	15	2	35	1	1	4	1	4	3	3	7	1	3	1	3	3	1	1	1	1	2	1	1	1	4	5	5	5	2	1	5	5	1	4	5	4	2	4	4	2	2	2	1
1074	Female	Portugal	A2	Graduation	Professionals	21	19	19	42	3	3	4	3	4	6	6	5	3	6	5	3	6	3	4	3	3	3	4	4	3	2	3	2	2	2	3	2	2	3	2	4	2	2	3	2	3	3	5	3
1076	Male	Portugal	B2	High school, vocational education or less	Elementary Occupations	2	2	2	25	4	4	3	3	4	4	4	6	2	4	7	4	3	6	6	3	1	3	2	1	2	5	5	1	5	1	5	3	1	3	5	5	4	1	2	4	5	5	5	3
1077	Female	Portugal	A1	Graduation	Professionals	26	26	6	53	4	4	4	4	5	6	6	6	5	6	6	7	5	5	5	4	4	4	5	4	4	2	4	1	3	2	2	2	3	2	3	3	2	2	3	2	3	4	5	4
1078	Female	Portugal	B1	Unfinished graduation	Services and Sales Workers	12	12	12	30	4	5	3	4	5	4	7	7	3	4	4	2	5	3	4	2	1	3	1	4	1	5	5	3	5	5	3	3	5	2	2	4	5	1	3	2	5	5	5	4
1080	Male	Portugal	A2	High school, vocational education or less	Clerical Support Workers	47	39	12	64	4	5	2	4	5	7	4	7	5	5	7	6	6	6	6	6	6	7	7	6	6	2	2	1	1	1	2	1	2	2	1	2	1	2	2	1	6	6	6	6
1082	NA	Portugal	NA	NA	NA	NA	NA	NA	NA	3	3	3	3	4	6	1	5	5	1	4	4	4	2	2	2	2	4	4	4	4	1	3	3	3	3	3	3	4	3	2	4	3	2	3	3	3	3	3	3
1084	Female	Portugal	B2	Graduation	Professionals	7	7	7	28	5	5	1	5	1	5	4	6	6	4	7	7	2	7	7	7	7	7	7	7	7	1	5	1	5	3	1	1	5	1	4	1	4	2	1	1	5	5	6	6
1085	Female	Portugal	A2	NA	Professionals	14	14	5	39	3	4	5	3	4	3	4	4	6	4	1	1	5	1	3	2	3	6	6	6	4	2	4	5	5	2	2	2	4	1	3	1	3	4	2	2	5	5	5	5
1086	Male	Portugal	A2	Unfinished graduation	Managers	8	1	1	42	5	5	5	5	5	7	6	5	6	6	6	6	4	7	7	6	7	7	7	7	6	2	1	1	3	1	3	1	1	1	2	1	4	2	1	2	6	5	6	6
1087	Male	Portugal	A2	Master	Professionals	8	8	8	41	5	5	5	4	5	7	6	5	6	6	7	5	5	5	6	5	6	7	7	7	6	2	2	2	2	2	1	2	2	2	2	2	2	1	1	2	5	5	5	5
1088	Female	Portugal	A2	Post-graduation (not master neither PhD)	Professionals	12	11	5	37	3	3	3	2	4	4	5	3	2	4	2	6	2	2	5	4	3	4	4	3	3	3	5	5	5	2	3	3	4	3	3	4	4	2	3	2	4	4	5	5
1089	Female	Portugal	A2	Graduation	Technicians and Associate Professionals	2	3	2	32	3	4	4	4	5	6	1	3	4	6	3	4	3	5	4	3	5	6	7	5	4	2	3	2	2	2	2	2	3	2	3	3	3	3	2	2	5	5	5	5
1090	Female	Portugal	A2	Master	Professionals	20	13	13	49	5	4	3	3	5	7	2	3	3	5	6	5	2	4	5	6	6	5	5	5	4	2	5	4	5	3	4	2	4	4	5	5	5	3	5	3	3	3	4	4
1092	Female	Portugal	A2	Graduation	Services and Sales Workers	3	3	3	28	5	5	4	5	5	5	5	5	1	3	5	5	3	4	5	2	3	3	4	4	4	2	4	2	4	2	2	1	5	2	4	2	4	1	3	1	4	4	4	4
1093	Male	Portugal	B1	Unfinished graduation	Professionals	38	1	1	58	4	4	4	4	5	5	5	3	3	4	4	3	6	6	6	4	5	5	5	4	5	2	1	2	2	2	1	2	1	1	1	1	1	2	3	3	5	4	4	4
1095	Male	Portugal	A2	Graduation	Professionals	21	13	13	49	3	2	2	2	5	7	7	6	4	6	6	5	6	4	6	3	3	2	2	4	4	3	5	5	5	4	4	4	5	4	3	5	2	4	4	4	2	2	3	2
1096	Male	Portugal	A2	Graduation	Technicians and Associate Professionals	22	11	11	45	4	4	5	3	5	5	6	6	6	6	6	5	4	5	6	3	3	4	6	5	2	2	4	2	2	2	2	2	2	2	2	3	2	2	3	2	5	5	5	4
1097	Male	Portugal	A2	Master	Professionals	20	11	11	41	4	5	5	5	5	7	5	7	2	7	7	4	4	1	7	1	7	7	7	3	7	1	1	1	1	1	1	1	1	1	1	1	1	1	1	1	6	6	6	6
1098	Female	Portugal	B1	Graduation	Clerical Support Workers	10	7	7	33	5	4	5	4	5	6	1	7	2	7	6	6	6	6	6	6	6	6	6	5	5	2	4	1	3	1	1	1	1	1	1	1	1	2	2	2	5	5	6	5
1099	Male	Portugal	A2	Master	Technicians and Associate Professionals	1	1	1	23	4	4	4	3	5	2	2	4	4	4	1	6	6	4	3	2	4	5	5	4	5	2	4	1	4	2	2	2	4	2	3	2	4	2	2	2	4	5	5	5
1100	Female	Portugal	B1	Master	Professionals	0	0	0	27	3	4	5	4	5	5	5	4	2	3	3	4	3	4	5	4	4	5	5	5	5	2	2	1	3	2	2	2	3	1	2	2	2	3	2	2	5	5	5	5
1101	Female	Portugal	A2	Master	Technicians and Associate Professionals	17	13	13	39	4	4	5	4	5	7	7	7	5	7	7	5	5	5	6	6	6	7	7	7	6	2	4	2	4	2	2	2	4	2	2	4	2	2	3	2	5	5	5	5
1102	Female	Portugal	A2	Master	Services and Sales Workers	1	0	0	26	3	3	4	3	5	7	3	5	1	1	1	2	1	2	3	2	3	4	4	3	1	3	2	1	3	1	2	3	3	2	4	3	3	5	2	2	2	3	4	1
1103	Male	Portugal	A1	NA	Professionals	16	2	16	41	4	4	5	4	5	6	5	3	3	6	6	5	3	2	6	4	6	3	3	5	3	2	1	2	2	2	2	2	4	2	3	4	4	2	3	2	4	4	4	4
1105	Male	Portugal	C1	High school, vocational education or less	Services and Sales Workers	2	2	2	26	3	4	4	4	5	6	6	5	2	6	1	6	1	6	7	3	3	5	7	5	1	2	1	1	4	1	1	1	4	1	4	1	2	4	2	2	5	5	5	5
1106	Male	Portugal	A2	Post-graduation (not master neither PhD)	Professionals	12	10	10	37	2	3	3	2	5	7	1	6	1	2	2	5	2	6	7	6	6	6	6	6	2	2	5	4	5	2	2	2	5	2	3	4	4	3	3	3	4	4	5	5
1107	Female	Portugal	A1	NA	Professionals	17	17	17	60	4	5	5	4	5	7	5	7	1	7	7	7	7	7	7	4	6	7	4	4	4	2	3	1	1	1	1	1	2	1	1	2	1	1	2	2	5	5	5	6
1108	Female	Portugal	A1	Master	Professionals	7	7	2	31	3	2	2	2	3	6	6	5	2	6	5	6	3	5	6	5	5	5	5	3	3	2	5	4	4	4	3	3	4	3	2	5	3	3	4	4	2	2	1	2
1110	Female	Portugal	A2	Graduation	Professionals	2	2	2	24	4	3	3	4	5	7	4	3	2	4	6	7	5	6	4	4	3	6	6	5	3	1	4	2	2	2	2	2	2	2	3	4	2	2	3	3	2	2	3	2
1111	Female	Portugal	A1	Graduation	Professionals	40	3	3	60	4	4	4	4	2	6	1	6	5	6	6	6	6	3	6	6	6	6	5	6	6	1	4	2	4	2	4	2	2	2	2	4	2	2	3	2	5	5	5	5
1112	Female	Portugal	A2	Master	Professionals	37	26	26	57	3	3	5	3	4	7	4	5	6	7	6	5	4	5	4	4	4	5	4	5	4	3	4	3	4	4	3	3	5	4	4	4	4	3	3	3	3	3	3	5
1113	NA	Portugal	NA	NA	NA	NA	NA	NA	NA	3	1	3	2	2	NA	NA	NA	NA	NA	NA	NA	NA	NA	NA	NA	NA	NA	NA	NA	NA	NA	NA	NA	NA	NA	NA	NA	NA	NA	NA	NA	NA	NA	NA	NA	NA	NA	NA	NA
1115	Male	Portugal	A1	Master	Professionals	23	17	10	50	4	4	4	4	5	7	2	6	4	4	6	6	5	5	6	5	5	5	5	4	3	2	3	2	4	2	2	2	2	2	3	3	3	3	3	2	5	4	5	5
1116	Female	Portugal	A2	Master	Professionals	26	18	15	38	4	5	3	5	5	6	1	7	6	2	7	7	5	7	7	7	7	7	7	7	6	1	1	1	4	1	1	1	3	1	3	1	3	1	1	1	6	6	6	6
1119	Female	Portugal	A2	Master	Professionals	27	27	17	53	5	5	5	5	5	4	5	6	6	6	6	7	5	6	6	6	6	7	7	5	4	1	3	1	4	2	2	1	2	1	3	1	3	2	3	2	4	4	6	6
1120	Female	Portugal	A2	Master	Professionals	36	29	29	58	5	4	3	4	5	5	5	4	4	4	3	4	3	3	3	3	3	3	4	3	2	2	4	2	4	2	3	2	4	2	4	2	2	4	2	3	5	3	5	3
1123	Female	Portugal	A2	Graduation	Technicians and Associate Professionals	15	6	6	39	1	1	1	3	3	4	1	4	4	4	4	1	3	3	4	1	1	1	1	2	1	3	3	4	3	2	4	3	4	4	4	4	4	2	5	3	1	1	1	1
1126	Male	Portugal	A2	Post-graduation (not master neither PhD)	Professionals	12	12	2	34	4	4	3	4	5	7	1	4	2	6	6	6	7	5	6	5	6	6	6	6	6	2	4	2	3	2	2	2	3	1	2	1	2	2	2	2	5	5	5	5
1127	Female	Portugal	A2	Graduation	Professionals	16	16	6	49	4	4	3	4	5	7	1	4	7	6	7	7	7	6	6	5	5	5	5	5	5	2	4	3	4	3	3	3	4	4	3	4	4	2	3	3	4	4	4	4
1128	Male	Portugal	B2	Graduation	Elementary Occupations	2	2	2	38	1	1	1	1	1	6	1	6	1	1	1	4	3	1	4	1	1	1	1	1	1	4	2	2	4	3	5	5	4	4	4	4	4	3	5	5	1	1	1	1
1129	Female	Portugal	A2	Post-graduation (not master neither PhD)	Professionals	13	4	4	36	3	5	5	4	5	5	1	7	1	1	1	7	7	4	7	4	6	4	7	1	7	3	5	1	3	1	2	3	1	1	1	2	2	1	3	2	6	5	6	6
1130	Male	Portugal	A2	NA	Armed Forces Occupations	33	33	3	55	4	4	3	4	4	6	4	6	6	6	6	4	5	4	5	5	5	6	6	6	6	2	2	3	4	2	3	2	4	3	2	4	2	3	3	2	5	5	4	4
1133	Male	Portugal	A2	Graduation	Services and Sales Workers	16	16	16	38	4	4	3	4	4	6	1	7	6	6	6	6	6	6	6	5	5	6	6	5	4	2	1	2	2	2	2	2	1	1	2	3	2	3	2	2	4	4	4	4
1134	Male	Portugal	A2	Graduation	Armed Forces Occupations	8	8	8	31	4	4	5	3	5	7	3	5	4	6	6	4	4	4	6	5	5	5	5	5	4	2	4	2	3	2	2	2	2	2	3	2	3	2	3	2	5	5	5	5
1135	Male	Portugal	B1	High school, vocational education or less	Services and Sales Workers	27	27	20	49	5	5	5	5	5	6	4	4	4	4	4	4	4	5	6	6	6	4	4	3	3	2	2	1	2	3	1	2	3	2	2	2	1	2	2	2	5	5	6	5
1136	Female	Portugal	B1	High school, vocational education or less	Armed Forces Occupations	29	29	29	51	4	4	5	4	5	7	3	6	6	6	6	5	6	6	6	5	5	5	6	5	5	3	2	1	3	2	3	2	2	2	2	3	2	2	2	2	5	5	5	5
1137	Male	Portugal	A2	Master	Armed Forces Occupations	16	16	16	37	4	3	5	4	4	3	2	6	4	6	6	6	6	6	2	6	6	6	6	4	3	2	3	1	2	2	4	2	1	1	2	3	2	2	3	2	5	5	5	4
1139	Male	Portugal	NA	High school, vocational education or less	NA	NA	NA	NA	52	4	3	4	3	4	5	5	7	6	6	7	4	5	4	5	4	4	5	5	4	4	2	4	2	3	4	2	2	4	3	2	4	2	2	3	2	5	5	4	3
1140	Male	Portugal	A2	Graduation	Armed Forces Occupations	31	31	10	53	2	2	4	2	2	5	1	5	1	4	2	2	2	1	3	3	5	5	5	5	2	3	5	5	5	2	2	2	4	4	2	4	4	3	4	3	2	2	2	3
1142	Male	Portugal	A2	Master	Clerical Support Workers	5	5	5	34	2	2	2	2	3	6	6	6	4	6	5	5	6	3	5	1	1	1	1	1	1	4	4	4	4	1	4	4	4	4	2	4	2	2	4	4	3	3	2	0
1143	Female	Portugal	A2	Master	Clerical Support Workers	1	1	1	31	1	1	4	2	4	6	1	1	1	4	3	6	6	3	1	1	1	3	1	1	2	3	4	4	4	2	4	4	2	3	3	4	3	2	3	2	4	4	4	1
1146	Female	Portugal	A2	Master	Technicians and Associate Professionals	10	1	1	37	5	5	3	5	5	3	3	7	4	3	5	7	5	6	7	6	6	7	6	6	5	1	4	2	4	2	2	1	4	2	3	3	3	2	2	1	4	5	6	6
1147	Male	Portugal	A2	Graduation	Professionals	37	28	28	60	3	4	3	3	4	3	6	7	1	4	4	5	2	1	2	4	4	6	6	7	3	5	4	3	5	3	2	3	5	3	5	2	5	3	5	4	2	1	1	1
1150	Female	Portugal	B1	Master	Professionals	4	1	1	29	3	5	5	5	5	6	7	5	6	7	2	7	5	6	6	6	6	7	7	6	5	1	4	2	2	1	2	2	3	2	2	3	4	2	2	2	5	5	6	6
1151	Female	Portugal	A2	Master	Technicians and Associate Professionals	14	4	2	40	4	4	4	2	5	7	1	5	3	6	2	3	5	4	6	3	3	6	5	5	6	2	5	4	5	4	3	3	4	3	4	4	5	2	3	2	4	5	5	5
1152	Female	Portugal	A2	Master	Managers	12	11	4	56	5	5	5	4	5	7	1	6	1	5	5	1	5	5	5	3	5	5	5	4	1	1	4	2	4	1	1	2	4	2	2	4	4	2	1	2	5	4	6	5
1153	Female	Portugal	A2	Master	Professionals	16	1	1	40	4	4	5	5	5	7	1	6	6	1	6	6	3	4	7	6	6	6	6	6	5	3	4	3	3	2	2	2	3	3	3	3	2	2	3	2	5	5	5	6
1154	Male	Portugal	A1	Post-graduation (not master neither PhD)	Managers	15	9	9	40	5	4	4	4	5	7	1	5	6	6	6	5	7	6	6	5	5	5	5	5	6	2	3	4	5	2	4	2	4	4	3	4	3	3	3	2	4	4	3	3
1156	Male	Portugal	A2	Master	Clerical Support Workers	3	0	0	27	2	1	2	1	1	5	1	4	4	2	6	3	2	1	2	1	1	2	2	1	3	4	5	5	5	4	4	4	5	5	4	5	4	2	5	4	2	2	2	1
1157	Male	Portugal	A2	Master	Managers	15	0	0	37	5	4	4	5	5	5	2	6	4	5	6	6	5	5	5	6	6	5	6	6	5	1	4	1	5	2	2	1	4	1	3	2	3	2	2	2	5	5	5	5
1158	Female	Portugal	A2	Post-graduation (not master neither PhD)	Professionals	4	3	3	25	4	3	4	3	5	6	6	5	1	3	6	7	6	4	6	6	6	6	7	6	6	2	4	2	3	2	3	1	3	2	2	2	3	2	3	2	5	5	5	5
1160	Female	Portugal	A2	NA	Professionals	9	2	2	37	2	2	5	4	5	6	1	7	5	1	7	5	7	5	6	5	6	6	6	6	5	2	2	1	4	1	1	1	4	2	3	2	4	2	2	2	3	5	5	5
1162	Male	Portugal	B1	High school, vocational education or less	Armed Forces Occupations	6	4	4	24	4	2	4	2	4	4	2	5	2	2	3	2	6	3	3	1	1	2	2	4	4	4	4	3	5	2	3	4	4	4	2	4	3	2	5	4	3	3	2	1
1163	Female	Portugal	B1	Graduation	Services and Sales Workers	1	1	1	22	2	2	3	1	4	1	1	3	2	2	2	6	3	2	3	1	1	4	4	3	3	3	5	3	5	2	4	3	5	3	5	5	4	3	3	3	3	3	3	3
1164	Male	Portugal	A2	High school, vocational education or less	Armed Forces Occupations	16	7	16	30	3	3	4	3	5	5	2	6	1	5	4	4	4	1	2	3	3	3	4	4	4	3	2	2	4	3	3	2	5	4	3	4	4	2	3	3	4	5	4	6
1165	Female	Portugal	A2	Master	Professionals	10	1	10	33	4	4	5	4	5	6	5	6	2	3	3	6	2	4	6	5	5	5	5	3	3	2	4	3	4	2	2	2	4	2	4	4	2	4	3	4	2	2	3	3
1166	Male	Portugal	B1	Unfinished graduation	Clerical Support Workers	7	7	3	31	2	1	2	2	3	3	4	4	1	2	1	3	1	1	5	2	1	1	1	1	1	4	1	1	1	3	1	5	4	4	3	1	1	4	5	5	1	1	1	0
1167	Female	Portugal	A2	Graduation	Technicians and Associate Professionals	5	5	5	29	1	1	1	1	1	2	1	7	1	1	1	1	3	1	5	1	1	5	3	1	1	3	5	5	5	5	3	5	5	3	5	5	5	3	5	5	0	0	0	0
1168	NA	Portugal	NA	NA	NA	NA	NA	NA	NA	3	3	3	3	3	6	3	3	3	6	2	6	4	6	3	3	4	5	3	4	4	2	4	3	2	1	3	3	3	4	4	2	2	3	2	2	3	3	5	5
1169	Male	Portugal	A2	High school, vocational education or less	Craft and Related Trades Workers	5	1	1	23	4	3	4	3	4	5	5	5	3	3	4	2	5	4	2	3	3	6	6	6	3	3	4	2	3	3	3	2	4	3	2	3	3	3	2	2	4	4	4	3
1170	NA	Portugal	NA	NA	NA	NA	NA	NA	NA	5	5	5	5	5	NA	NA	NA	NA	NA	NA	NA	NA	NA	NA	NA	NA	NA	NA	NA	NA	1	1	1	5	1	1	1	1	1	5	1	5	3	1	5	NA	NA	NA	NA
1172	Male	Portugal	B1	High school, vocational education or less	Craft and Related Trades Workers	1	1	1	23	4	4	3	4	2	6	6	5	6	6	4	7	5	5	5	5	5	6	6	5	5	2	4	3	4	3	4	2	4	4	2	4	4	2	2	2	4	5	5	4
1173	Male	Portugal	NA	High school, vocational education or less	NA	NA	NA	NA	43	5	5	3	5	5	7	7	5	4	5	6	7	7	5	7	7	7	7	7	7	7	1	5	1	3	1	5	1	3	1	1	1	3	1	1	1	5	6	6	6
1174	Male	Portugal	B1	High school, vocational education or less	Clerical Support Workers	7	7	7	25	4	2	3	3	5	4	4	4	3	4	5	3	4	4	4	4	3	4	5	4	4	2	3	3	4	1	3	4	1	2	2	2	2	2	3	2	3	3	2	2
1175	Female	Portugal	B1	Post-graduation (not master neither PhD)	Professionals	15	8	8	36	4	4	4	4	5	7	5	5	6	7	6	5	5	6	7	5	5	5	6	5	6	2	4	2	4	2	3	1	4	2	2	4	3	2	3	2	5	4	5	6
1177	Male	Portugal	A2	Graduation	Craft and Related Trades Workers	1	1	1	23	2	2	2	2	3	4	4	4	4	4	4	4	4	4	6	3	3	5	3	5	6	3	5	4	5	3	5	3	3	3	4	2	3	5	5	3	3	3	3	3
1179	Male	Portugal	B1	High school, vocational education or less	Plant and Machine Operators and Assemblers	2	2	2	28	1	1	3	2	4	7	7	7	5	5	5	7	7	5	7	7	5	5	5	5	5	3	5	2	3	2	3	3	3	3	1	5	1	2	4	3	1	1	1	1
1180	Male	Portugal	B1	High school, vocational education or less	Craft and Related Trades Workers	2	2	2	25	4	3	3	2	5	6	5	6	4	4	3	7	7	3	4	3	3	6	3	3	3	2	5	3	4	1	4	3	1	2	1	4	5	2	3	4	2	2	2	1
1181	Male	Portugal	A2	High school, vocational education or less	Craft and Related Trades Workers	1	1	1	27	3	2	3	2	3	2	3	6	4	3	3	3	2	3	3	3	3	3	3	3	3	4	3	3	4	2	3	4	3	3	4	4	3	3	4	3	3	3	3	2
1182	Male	Portugal	A2	High school, vocational education or less	NA	NA	NA	NA	25	2	3	3	2	4	4	5	5	4	6	5	5	6	4	4	4	3	4	4	3	3	3	1	3	3	1	5	4	3	2	2	3	4	2	3	3	4	4	3	1
1183	Male	Portugal	B2	Unfinished graduation	Elementary Occupations	2	2	2	28	3	3	4	3	5	6	1	6	3	3	3	6	7	5	5	3	3	2	4	1	6	2	5	3	4	3	4	3	3	4	2	4	3	2	3	2	3	4	3	1
1184	Female	Portugal	A2	Graduation	Professionals	8	8	8	33	4	4	2	4	4	5	6	5	6	6	6	5	5	5	5	5	5	4	5	5	5	2	3	2	4	3	2	2	4	2	3	2	3	3	2	3	4	4	4	4
1185	Female	Portugal	B2	Graduation	NA	NA	NA	NA	25	3	3	3	2	5	6	7	4	4	5	5	6	5	5	6	5	6	5	4	5	4	1	4	2	4	2	4	1	4	2	2	3	3	1	2	1	4	5	5	4
1186	Male	Portugal	B1	Unfinished graduation	Elementary Occupations	1	1	1	25	4	4	4	4	4	3	3	4	3	6	5	5	6	5	6	5	5	5	6	3	4	3	4	2	3	3	2	2	4	4	3	4	2	2	2	2	4	3	4	3
1187	Male	Portugal	A2	Graduation	Elementary Occupations	5	2	2	24	4	4	4	5	5	5	7	7	6	4	3	7	7	6	6	6	6	7	6	7	4	4	4	1	2	2	1	1	4	2	3	2	4	2	2	2	5	5	6	6
1188	Male	Portugal	B1	Unfinished graduation	Craft and Related Trades Workers	1	1	1	21	3	3	3	3	3	2	5	2	6	3	5	3	6	3	3	4	6	3	5	3	5	2	4	3	2	4	4	2	3	2	4	4	4	2	4	4	2	4	1	4
1189	Male	Portugal	A2	High school, vocational education or less	Armed Forces Occupations	4	41	1	25	3	2	4	2	4	5	6	6	4	5	1	6	5	5	5	4	4	2	4	2	4	4	2	3	2	1	5	4	2	3	1	3	2	1	4	2	5	5	5	1
1191	Male	Portugal	A2	High school, vocational education or less	Armed Forces Occupations	13	2	1	30	1	2	1	1	3	7	5	5	1	1	4	7	4	7	7	3	4	7	4	5	5	3	4	5	4	1	5	1	5	3	2	3	4	3	3	1	5	5	4	4
1192	NA	Portugal	NA	NA	NA	NA	NA	NA	NA	2	2	2	2	3	5	4	5	2	4	2	6	6	3	5	3	3	4	3	3	3	2	5	4	4	2	4	4	4	4	2	4	4	3	4	4	NA	NA	NA	NA
1193	Male	Portugal	B1	Graduation	Professionals	1	1	1	29	3	3	3	3	3	4	3	3	1	3	3	3	2	3	3	3	3	3	3	3	3	3	3	3	3	3	3	3	3	3	3	3	3	3	3	3	3	3	3	3
1194	Male	Portugal	B1	High school, vocational education or less	Armed Forces Occupations	4	4	2	24	3	3	2	2	3	2	2	6	5	6	3	6	1	5	6	4	6	3	5	5	3	4	4	4	3	1	4	4	4	3	2	4	2	2	3	4	3	2	2	2
1195	Male	Portugal	B1	High school, vocational education or less	Armed Forces Occupations	6	6	2	24	3	4	2	3	5	6	3	6	4	4	3	5	2	1	7	1	2	5	5	5	4	2	4	5	5	2	5	3	4	4	4	3	4	2	4	3	4	4	5	4
1196	Male	Portugal	B1	Master	Professionals	2	2	2	26	2	2	3	2	1	5	2	3	2	4	4	2	1	1	2	1	1	1	1	1	1	4	3	2	3	3	2	5	4	3	5	1	4	3	2	2	5	5	4	3
1197	Female	Portugal	A2	Graduation	Services and Sales Workers	1	1	1	22	3	3	3	3	5	5	5	5	5	5	4	6	6	5	5	5	5	5	5	5	5	2	4	3	4	2	4	2	3	3	3	3	4	2	2	3	3	4	3	3
1198	Female	Portugal	B1	High school, vocational education or less	NA	NA	NA	NA	22	4	3	4	3	5	5	5	6	4	5	5	6	6	4	6	4	4	4	4	3	3	3	2	2	3	2	2	2	4	2	3	2	4	2	3	2	5	5	4	3
1200	Male	Portugal	B1	High school, vocational education or less	Armed Forces Occupations	3	3	3	21	4	4	4	4	4	6	7	6	6	5	5	6	4	5	6	5	5	4	5	4	5	3	4	2	4	2	3	2	3	2	2	3	3	2	3	2	4	4	5	3
1202	Male	Portugal	B1	High school, vocational education or less	Plant and Machine Operators and Assemblers	1	1	1	25	3	5	1	1	1	5	5	7	3	2	2	4	5	2	3	3	2	2	2	2	3	4	5	3	3	4	5	3	3	5	3	3	3	2	4	3	2	2	2	1
1204	Male	Portugal	B1	High school, vocational education or less	Clerical Support Workers	8	8	8	33	3	3	4	3	5	7	7	4	2	6	4	3	7	3	4	2	3	2	2	1	1	4	2	2	2	1	2	3	2	2	1	2	2	2	3	2	3	3	3	3
1206	Female	Portugal	A2	Master	Professionals	2	1	5	28	3	4	5	4	5	5	4	7	2	5	5	5	5	6	6	5	5	7	7	7	7	2	3	1	2	2	2	2	1	1	2	2	2	1	2	2	4	4	4	5
1208	Female	Portugal	B1	Master	Professionals	1	1	1	27	3	4	5	5	5	5	1	6	6	2	7	4	6	7	4	7	6	6	6	6	6	1	4	1	3	3	2	1	1	1	3	1	2	4	1	2	3	3	6	6
1209	NA	Portugal	NA	NA	NA	NA	NA	NA	NA	3	4	4	4	4	6	1	3	3	2	4	4	2	3	4	4	4	5	5	5	4	3	4	2	3	2	3	2	4	2	3	3	4	2	3	2	NA	NA	NA	NA
1210	Female	Portugal	A2	NA	Professionals	15	15	6	44	2	2	2	3	5	1	1	7	1	2	6	3	6	5	5	2	2	2	5	2	5	3	2	2	2	2	3	3	2	3	1	4	2	2	3	2	4	4	4	5
1211	NA	Portugal	NA	NA	NA	NA	NA	NA	NA	3	3	3	3	4	4	4	5	3	4	4	5	NA	NA	NA	NA	NA	NA	NA	NA	NA	2	3	3	4	2	3	2	4	3	4	3	2	2	3	4	3	3	6	5
1214	Male	Portugal	B1	High school, vocational education or less	Elementary Occupations	8	8	8	26	2	2	4	2	2	7	7	7	2	6	1	6	7	7	7	7	7	7	4	5	5	5	5	3	4	3	2	3	4	3	3	3	3	3	3	3	5	5	3	0
1215	NA	Portugal	NA	NA	NA	NA	NA	NA	NA	5	5	4	5	5	6	1	6	2	6	6	6	6	6	6	4	4	6	6	4	4	1	3	1	2	1	2	1	2	2	2	2	4	2	2	2	5	5	5	5
1217	Male	Portugal	A1	Post-graduation (not master neither PhD)	Professionals	18	17	17	40	4	3	4	4	4	5	1	5	2	5	2	3	2	4	6	5	5	6	5	6	2	2	3	4	5	3	4	2	4	2	3	4	4	2	3	2	4	5	5	5
1220	NA	Portugal	NA	NA	NA	NA	NA	NA	NA	3	4	4	3	4	7	3	4	2	7	4	2	5	2	4	4	2	5	5	3	3	2	4	3	5	2	4	2	4	4	3	4	4	4	3	2	5	5	4	4
1222	Female	Portugal	A1	Master	Clerical Support Workers	1	1	1	26	4	4	4	4	4	5	5	5	2	2	3	6	4	3	6	5	5	6	6	2	4	2	4	1	2	2	4	2	2	1	3	2	3	2	2	2	6	6	6	5
1224	Female	Portugal	B2	High school, vocational education or less	Services and Sales Workers	5	1	1	28	4	4	4	3	5	1	1	5	2	1	2	4	3	5	5	4	3	2	3	2	2	4	2	3	3	2	4	4	4	3	4	4	4	2	3	4	5	5	4	3
1225	Female	Portugal	A1	Master	Technicians and Associate Professionals	17	17	17	41	3	3	4	3	4	4	1	3	2	4	6	5	6	3	4	3	2	2	3	2	2	3	5	4	3	2	2	3	4	3	3	3	3	2	3	4	3	4	3	2
1226	Female	Portugal	A2	Graduation	Technicians and Associate Professionals	17	17	17	41	2	2	2	2	3	5	6	4	3	5	5	5	3	3	2	2	4	4	3	2	2	3	4	3	4	3	4	3	4	4	4	4	4	3	4	4	5	4	2	2
1227	Male	Portugal	B1	Graduation	Clerical Support Workers	3	3	3	29	3	2	2	3	3	4	1	7	5	5	5	4	5	4	4	3	3	3	3	2	4	3	4	3	5	3	3	4	4	3	3	3	4	2	3	1	4	4	5	5
1228	Female	Portugal	A2	NA	Professionals	14	12	12	42	3	3	4	3	5	7	1	6	4	3	3	4	4	5	6	5	5	6	6	6	4	2	4	4	4	2	2	2	2	2	4	4	4	4	4	4	4	4	4	4
1229	Female	Portugal	A2	High school, vocational education or less	Services and Sales Workers	3	3	3	21	2	4	4	5	5	6	6	6	6	6	5	5	5	6	5	6	6	6	7	5	5	3	2	1	3	3	2	2	3	2	3	1	4	4	2	2	5	6	6	6
1230	Female	Portugal	B1	Graduation	Professionals	23	10	10	53	2	2	2	3	4	4	5	5	3	5	5	6	4	5	6	4	4	3	6	7	4	3	4	4	4	4	4	4	2	2	4	2	2	2	4	4	3	3	4	3
1232	Female	Portugal	B1	Master	Professionals	0	0	0	31	5	5	5	5	5	5	5	1	6	3	3	3	2	5	5	7	7	7	6	4	3	1	4	1	5	2	1	1	4	1	4	1	4	1	1	1	5	5	5	5
1233	Male	Portugal	A2	Graduation	Professionals	9	2	2	35	3	3	3	3	3	3	2	5	3	3	3	4	4	3	5	3	3	3	4	4	3	2	4	4	4	2	3	3	3	3	3	3	3	3	3	3	5	5	4	3
1234	Female	Portugal	A2	Graduation	Clerical Support Workers	12	7	7	35	5	5	2	4	5	7	7	4	7	7	5	5	5	7	6	6	7	7	5	5	2	2	5	2	4	3	4	2	4	1	3	4	4	2	2	2	4	4	5	5
1235	Female	Portugal	B1	NA	Professionals	8	2	2	32	1	1	1	1	1	7	1	3	1	1	1	3	1	2	5	1	2	2	2	4	1	4	5	4	4	5	2	5	5	5	5	5	5	5	5	5	1	1	3	3
1237	Male	Portugal	A1	Master	Technicians and Associate Professionals	20	17	12	47	2	2	4	2	3	4	4	3	2	6	6	3	6	2	3	2	2	1	1	1	1	5	4	4	4	1	5	4	2	4	2	4	2	1	4	4	3	3	2	1
1238	Female	Portugal	A2	Master	Professionals	4	4	4	30	4	4	4	3	4	7	4	5	6	7	7	5	7	5	6	6	6	6	6	5	5	3	3	3	4	3	2	2	4	3	3	3	3	2	3	2	5	5	5	5
1240	Male	Portugal	A2	Graduation	Technicians and Associate Professionals	2	2	2	28	3	3	4	2	4	7	1	5	6	5	7	6	6	3	4	4	2	6	4	5	6	2	2	4	2	2	3	4	3	4	2	4	2	2	4	4	4	2	2	1
1241	Female	Portugal	A2	Master	Professionals	17	17	17	42	2	2	1	2	4	7	7	7	3	7	7	7	4	2	6	2	2	2	2	2	2	3	5	5	5	1	5	3	5	5	4	5	5	1	5	5	1	1	1	1
1242	Male	Portugal	A2	Post-graduation (not master neither PhD)	Professionals	10	7	7	34	4	4	3	3	4	5	2	3	5	6	5	5	2	4	6	4	3	5	5	4	2	3	4	4	4	3	2	2	5	3	4	3	2	2	3	2	3	3	4	4
1243	Female	Portugal	A1	Master	Professionals	1	1	1	25	4	4	4	4	5	7	5	6	3	3	5	5	5	4	5	6	5	5	6	6	6	2	2	2	4	3	2	2	4	2	2	2	2	2	2	2	4	4	4	4
1244	Female	Portugal	A2	Graduation	Technicians and Associate Professionals	4	4	2	28	3	3	4	3	3	5	2	6	3	4	3	4	5	3	3	3	3	2	3	2	2	4	4	4	2	2	4	3	2	4	2	4	2	2	4	2	5	5	4	3
1245	Male	Portugal	C1	Post-graduation (not master neither PhD)	Services and Sales Workers	0	0	0	22	4	3	4	3	4	6	6	6	3	2	4	5	2	2	3	2	3	5	6	4	4	2	4	2	4	2	2	3	3	2	4	2	4	2	3	3	4	4	4	4
1246	Female	Portugal	A1	Graduation	Technicians and Associate Professionals	11	2	2	33	3	3	4	2	5	4	1	6	2	4	6	6	6	6	4	2	2	4	5	5	5	2	3	2	2	3	2	2	4	3	2	3	3	2	3	3	5	5	5	4
1247	Male	Portugal	A2	Master	Craft and Related Trades Workers	2	2	2	28	4	4	4	4	5	6	6	5	5	7	7	6	7	5	6	5	5	5	5	4	4	2	2	1	3	2	3	2	2	2	2	3	2	1	2	2	5	5	5	4
1249	Female	Portugal	A2	Post-graduation (not master neither PhD)	Technicians and Associate Professionals	10	4	4	34	4	4	4	3	5	6	5	5	2	5	4	7	4	2	6	3	3	6	6	5	5	1	4	2	3	1	2	2	3	1	2	3	2	2	2	2	5	5	5	4
1250	Male	Portugal	A2	Graduation	Professionals	8	8	8	39	2	2	4	3	3	7	1	2	2	7	4	4	2	2	5	4	4	5	5	2	2	3	3	4	4	2	4	2	4	3	3	3	2	2	3	2	5	5	5	6
1251	Male	Portugal	A2	Post-graduation (not master neither PhD)	Professionals	2	5	2	32	3	3	4	3	5	6	2	5	2	6	5	4	4	6	6	3	3	5	5	3	3	3	3	2	2	2	2	2	2	2	2	3	2	2	3	2	4	4	4	3
1252	Female	Portugal	A2	Graduation	Managers	16	3	3	42	5	5	5	5	5	7	3	5	5	7	4	6	3	6	7	6	6	7	7	5	5	1	3	1	2	1	1	1	1	1	2	2	2	2	2	1	5	6	6	6
1253	Female	Portugal	A2	Master	Professionals	11	3	3	37	2	1	4	1	4	7	1	6	2	5	3	2	2	2	6	3	2	2	2	2	2	4	4	5	4	2	4	2	2	2	4	5	4	3	4	3	3	3	2	3
1254	Female	Portugal	A2	Master	Professionals	15	0	0	38	5	4	5	5	5	4	6	4	5	1	6	4	6	5	6	6	6	6	6	5	5	1	1	1	1	1	1	1	1	1	1	2	1	1	1	2	5	5	5	5
1255	Female	Portugal	A2	Graduation	Managers	16	16	16	42	5	5	5	5	5	7	7	4	6	6	7	7	4	7	7	6	6	7	6	7	7	1	1	1	4	2	1	1	3	1	3	1	1	2	1	1	6	6	6	6
1256	Male	Portugal	A2	Unfinished graduation	Technicians and Associate Professionals	14	5	5	38	2	5	5	5	5	7	7	7	7	7	7	7	7	7	7	7	7	7	7	6	6	2	4	2	4	2	2	1	2	1	1	4	2	2	2	2	5	5	5	6
1257	Male	Portugal	A2	Graduation	Managers	20	20	1	43	2	4	4	4	5	7	4	4	6	6	7	4	6	4	5	5	5	6	5	4	4	2	2	1	3	2	3	2	2	3	2	2	2	2	3	2	5	5	5	4
1258	Female	Portugal	B1	Master	Professionals	24	24	24	46	4	5	2	3	5	5	1	4	2	4	7	5	6	2	7	2	2	7	6	6	6	2	4	2	3	2	4	2	5	4	2	4	2	2	3	2	6	6	6	5
1259	Female	Portugal	A2	Graduation	Professionals	6	6	6	41	4	4	4	4	5	5	5	7	2	7	5	5	6	4	6	6	6	6	7	6	6	1	3	2	4	2	3	1	4	1	2	2	4	2	2	2	5	5	5	5
1260	NA	Portugal	NA	NA	NA	NA	NA	NA	NA	4	5	4	4	5	3	1	6	4	5	6	7	6	4	5	4	3	6	6	3	3	1	2	2	2	2	3	2	2	3	2	2	2	2	2	2	NA	NA	NA	NA
1261	Male	Portugal	A2	Graduation	Professionals	5	2	2	32	2	2	3	1	3	6	1	6	1	1	2	4	1	1	4	3	1	2	5	5	2	3	3	5	5	3	4	3	3	3	3	4	4	2	4	4	2	5	5	3
1262	Male	Portugal	B2	Master	Clerical Support Workers	5	1	1	28	5	5	1	5	5	7	7	7	7	7	7	7	7	7	7	7	7	7	7	7	7	2	2	1	2	1	4	2	1	2	2	2	2	2	2	2	5	5	5	5
1263	NA	Portugal	NA	NA	NA	NA	NA	NA	NA	3	3	5	3	5	7	3	5	3	6	6	3	5	4	5	4	5	4	5	4	4	3	1	2	3	2	2	2	2	2	3	2	3	2	3	3	5	5	5	6
1266	Female	Portugal	B1	Graduation	Managers	7	7	5	27	4	4	5	4	5	6	7	7	5	6	1	6	2	4	6	5	5	6	6	6	2	1	2	3	3	2	2	2	4	2	2	3	2	2	3	2	5	5	5	6
1268	Female	Portugal	B1	Graduation	Managers	10	6	6	33	3	4	3	5	5	6	5	4	3	5	5	7	5	6	6	6	6	7	7	7	6	1	4	1	2	2	1	1	2	1	2	1	2	1	2	2	5	5	6	6
1269	Female	Portugal	A1	Master	Professionals	1	1	1	26	3	3	4	2	3	6	1	5	2	1	4	5	4	4	7	2	2	5	5	2	2	2	4	4	3	2	3	2	4	2	4	5	4	1	4	3	5	5	4	4
1271	Female	Portugal	C2	Master	NA	NA	NA	NA	23	4	4	5	4	5	7	6	7	4	7	4	6	3	6	6	6	6	7	7	6	5	1	3	1	2	2	4	1	2	1	2	1	2	2	2	2	4	4	6	5
1276	NA	Portugal	NA	NA	NA	NA	NA	NA	NA	5	4	5	3	5	4	3	3	2	4	4	6	3	4	4	4	4	4	4	7	4	3	4	3	4	2	2	1	4	1	5	1	1	1	1	2	3	3	3	3
1278	Male	Portugal	B1	Graduation	Technicians and Associate Professionals	2	1	1	24	4	4	4	4	4	5	1	3	4	4	5	6	3	4	6	5	4	6	7	5	3	2	3	1	2	3	2	2	2	1	3	4	3	2	2	2	4	4	5	6
1279	Female	Portugal	A2	Graduation	Managers	2	1	1	41	3	4	3	3	4	5	1	6	2	2	2	4	4	2	6	3	4	5	5	6	6	3	4	3	4	3	2	2	3	3	4	4	4	2	3	3	4	5	4	4
1280	Male	Portugal	A1	Post-graduation (not master neither PhD)	Managers	19	18	1	40	4	5	4	4	3	6	6	6	5	5	6	5	4	5	6	5	4	6	6	4	3	1	4	2	4	3	3	2	2	3	2	4	3	2	3	2	6	5	6	5
1281	Male	Portugal	A1	Master	Technicians and Associate Professionals	6	6	1	45	2	2	2	2	3	7	1	3	1	1	7	6	3	1	7	1	1	1	1	1	1	4	4	5	5	3	4	4	4	4	3	4	3	2	4	3	3	1	1	1
1282	Female	Portugal	A2	Master	Technicians and Associate Professionals	2.5	0.5	0.5	27	3	4	4	4	5	6	3	4	4	2	7	7	6	6	7	5	5	6	7	5	4	2	4	1	4	2	2	2	2	2	2	2	2	2	3	2	5	5	5	4
1283	Female	Portugal	A1	Master	Technicians and Associate Professionals	1	1	1	25	3	5	3	5	5	6	7	6	6	5	6	6	6	6	6	6	7	7	7	7	7	1	2	1	1	2	2	1	2	1	3	2	4	1	1	2	6	6	6	6
1284	Female	Portugal	A2	Master	Professionals	7	7	4	31	4	4	3	3	5	4	1	4	4	4	5	6	4	5	6	5	5	5	6	6	5	1	3	2	2	2	2	2	2	2	3	3	2	2	3	2	5	5	5	5
1285	Female	Portugal	B1	Graduation	Professionals	9	6	6	32	4	3	4	3	5	1	1	3	5	5	4	4	4	2	1	1	1	1	2	2	1	4	5	3	3	1	5	3	3	4	2	5	5	1	4	4	2	2	3	3
1286	Female	Portugal	A2	NA	Professionals	1	1	1	31	4	4	5	4	5	6	1	4	6	1	4	2	3	2	4	2	2	3	5	5	2	2	4	2	4	2	1	2	1	1	3	3	2	2	3	2	5	5	6	5
1288	Female	Portugal	A2	Master	Professionals	5	5	5	27	4	3	3	3	5	5	1	6	3	5	5	7	4	3	4	3	3	4	4	4	3	2	4	4	4	2	4	2	4	4	2	4	4	4	4	4	3	3	4	4
1289	Male	Portugal	A2	Unfinished graduation	Managers	17	2	2	48	5	5	5	5	5	6	1	4	6	7	7	7	5	6	5	7	7	7	7	6	5	1	1	1	1	1	1	1	1	1	2	2	1	3	2	1	6	6	6	6
1290	Female	Portugal	A2	Post-graduation (not master neither PhD)	Clerical Support Workers	8	8	8	30	4	3	3	3	4	7	4	3	4	6	6	6	2	5	5	4	5	5	5	4	1	4	4	3	3	2	3	2	4	3	4	4	4	2	2	3	3	3	3	2
1291	Female	Portugal	B1	Master	Professionals	1	1	1	25	3	4	4	4	4	5	4	6	4	4	5	4	5	6	6	4	2	6	5	4	2	2	4	2	3	2	3	2	3	1	3	2	3	2	3	2	5	5	5	5
1292	Female	Portugal	A2	Graduation	Technicians and Associate Professionals	14	14	5	39	2	2	2	2	3	4	5	5	4	5	5	4	4	1	3	1	1	2	1	2	2	2	5	4	5	4	2	4	4	4	4	4	4	2	4	3	4	3	3	3
1294	Male	Portugal	B1	Unfinished graduation	Technicians and Associate Professionals	15	0	0	42	4	4	4	3	5	7	1	3	4	5	6	4	6	6	6	5	5	6	6	5	5	2	4	2	3	2	2	2	3	3	3	3	3	3	2	3	3	3	4	4
1295	Female	Portugal	B1	NA	Professionals	7	2	1	30	2	2	4	2	3	7	1	6	6	1	5	7	6	2	6	5	1	7	6	3	4	2	5	5	5	2	4	3	4	4	3	5	5	3	4	5	2	2	2	3
1297	Male	Portugal	B1	High school, vocational education or less	Managers	7	7	5	37	4	4	3	1	4	4	4	6	1	7	5	7	2	1	6	2	1	2	2	2	2	2	5	5	5	1	3	3	3	2	4	5	5	1	4	3	3	4	4	1
1298	Male	Portugal	A2	Master	Professionals	11	3	3	36	2	2	3	2	3	4	2	4	2	4	2	4	3	3	3	3	4	3	4	4	3	2	4	4	4	2	4	2	4	4	4	4	4	2	4	3	3	3	3	3
1300	Female	Portugal	A1	Master	Professionals	16	16	16	47	4	3	2	4	4	6	5	5	4	4	4	4	4	4	6	4	4	5	4	5	5	1	4	3	4	2	4	2	4	3	2	4	4	2	2	2	5	5	5	5
1301	Female	Portugal	A2	NA	Technicians and Associate Professionals	10	5	1	33	4	4	5	4	5	6	1	5	5	1	5	6	5	6	6	6	6	6	6	5	5	1	3	1	3	1	3	1	3	1	2	3	2	2	1	2	5	5	6	6
1303	Female	Portugal	A2	Graduation	Professionals	17	9	9	40	3	3	3	1	5	6	7	4	1	4	1	6	1	1	6	1	4	4	1	3	3	2	3	4	4	2	4	2	4	3	3	3	3	3	3	2	3	4	4	4
1304	NA	Portugal	NA	NA	NA	NA	NA	NA	NA	4	4	4	4	5	NA	NA	NA	NA	NA	NA	NA	NA	NA	NA	NA	NA	NA	NA	NA	NA	NA	NA	NA	NA	NA	NA	NA	NA	NA	NA	NA	NA	NA	NA	NA	5	5	5	5
1305	NA	Portugal	NA	NA	NA	NA	NA	NA	NA	4	4	2	4	5	5	6	6	5	6	6	6	2	6	6	6	6	6	6	6	6	NA	NA	NA	NA	NA	NA	NA	NA	NA	NA	NA	NA	NA	NA	NA	NA	NA	NA	NA
1306	Female	Portugal	B1	Graduation	Managers	9	7	7	32	4	4	5	4	5	7	7	7	5	7	7	4	5	4	7	6	7	5	6	7	1	1	2	2	2	1	2	2	1	1	2	3	3	1	2	2	5	5	5	4
1307	Male	Portugal	B1	High school, vocational education or less	Clerical Support Workers	22	22	22	53	5	4	2	4	5	4	2	3	2	2	4	1	3	3	3	3	3	3	3	3	2	2	2	2	4	3	1	3	3	1	3	4	4	2	3	3	2	4	4	3
1308	Male	Portugal	B1	NA	Professionals	28	28	4	50	3	3	2	3	4	6	6	5	1	7	6	5	6	2	6	5	4	3	4	1	1	1	4	2	4	4	4	4	3	4	4	4	4	3	4	4	3	3	3	3
1309	Male	Portugal	B2	High school, vocational education or less	Technicians and Associate Professionals	6	6	6	26	3	4	3	4	5	6	2	2	1	7	1	1	1	4	6	1	4	4	4	7	4	1	5	3	5	1	1	1	1	1	3	1	3	1	2	2	5	5	6	5
1310	Female	Portugal	A2	Master	Craft and Related Trades Workers	3	1	1	35	2	2	3	2	3	7	4	3	1	5	2	1	6	3	4	2	2	3	3	6	1	3	5	5	5	2	2	2	5	2	5	2	5	4	4	2	3	3	5	1
1311	Female	Portugal	A2	Master	Technicians and Associate Professionals	4	4	4	30	3	3	5	3	5	4	3	4	3	6	6	6	6	4	5	3	4	4	4	5	3	4	4	4	4	2	4	4	3	4	2	4	2	2	4	4	3	4	4	3
1312	Male	Portugal	A2	Graduation	Professionals	2	1	1	29	3	3	3	3	4	7	6	7	2	4	2	3	4	4	6	2	2	2	4	3	4	2	2	2	2	1	3	3	1	3	2	4	2	1	3	3	4	4	3	3
1315	Female	Portugal	A2	Master	Professionals	9	8	2	33	2	3	4	3	3	3	1	3	1	5	2	5	1	1	5	4	4	6	6	4	1	2	5	5	4	2	2	3	5	3	5	3	5	4	4	4	4	4	4	4
1316	Female	Portugal	A2	Graduation	Managers	10	12	9	39	4	3	3	4	5	7	5	5	3	6	5	4	4	5	5	3	3	5	5	5	4	2	4	1	3	2	2	1	3	2	2	3	3	3	2	2	4	4	4	4
1317	Female	Portugal	A2	NA	Professionals	12	12	12	38	3	2	2	2	5	7	6	3	1	3	6	2	3	3	4	4	2	5	5	5	2	2	5	3	4	3	4	2	4	3	3	4	4	2	4	4	2	2	2	2
1318	Male	Portugal	A1	Post-graduation (not master neither PhD)	Professionals	7	3	1	29	3	3	4	3	4	6	1	6	4	5	4	6	2	5	5	6	6	6	6	5	5	2	4	4	3	1	4	2	4	4	4	2	2	3	3	4	4	3	3	3
1319	Male	Portugal	A2	Graduation	Managers	10	3	3	41	3	3	4	3	5	6	1	2	3	4	6	6	6	6	7	5	4	6	6	4	6	2	4	2	2	2	2	2	2	2	2	2	2	2	2	2	4	4	5	4
1320	Male	Portugal	A2	Graduation	Professionals	2	2	2	22	4	4	3	4	4	5	5	4	4	4	4	4	4	4	4	4	4	4	5	5	5	2	4	2	3	2	2	2	3	2	2	2	3	2	2	3	4	4	5	4
1321	NA	Portugal	NA	NA	NA	NA	NA	NA	NA	3	4	4	4	5	NA	NA	NA	NA	NA	NA	NA	NA	NA	NA	NA	NA	NA	NA	NA	NA	NA	NA	NA	NA	NA	NA	NA	NA	NA	NA	NA	NA	NA	NA	NA	NA	NA	NA	NA
1322	NA	Portugal	NA	NA	NA	NA	NA	NA	NA	2	2	3	1	3	NA	NA	NA	NA	NA	NA	NA	NA	NA	NA	NA	NA	NA	NA	NA	NA	NA	NA	NA	NA	NA	NA	NA	NA	NA	NA	NA	NA	NA	NA	NA	NA	NA	NA	NA
1323	Female	Portugal	A2	Graduation	Professionals	9	8	8	41	5	4	5	3	5	4	1	4	2	6	6	6	6	4	6	4	4	4	4	3	5	2	4	2	1	1	4	3	1	2	3	4	3	1	3	3	4	5	4	2
1325	Female	Portugal	A2	Master	Professionals	24	24	24	50	1	2	3	1	5	2	2	4	1	5	2	2	2	1	1	1	1	4	1	6	1	2	4	5	5	3	5	3	4	5	4	5	4	2	5	3	2	2	1	1
1326	Female	Portugal	B1	Graduation	Clerical Support Workers	10	4	3	37	5	4	2	4	5	6	4	4	3	7	6	4	4	6	6	5	5	6	5	5	6	3	4	1	3	2	3	2	2	1	4	1	2	2	2	2	3	4	4	4
1327	NA	Portugal	NA	NA	NA	NA	NA	NA	NA	3	2	4	2	4	NA	NA	NA	NA	NA	NA	NA	NA	NA	NA	NA	NA	NA	NA	NA	NA	3	5	3	2	3	3	3	4	4	2	4	4	2	3	3	2	2	2	2
1328	Female	Portugal	A2	Master	Professionals	15	7	2	41	4	4	3	4	4	7	1	4	4	1	1	5	4	4	4	3	2	6	5	3	3	2	4	2	4	2	5	2	4	3	2	3	4	2	3	3	5	5	5	5
1330	Female	Portugal	A2	Master	Professionals	9	1	1	38	4	4	5	5	5	7	6	5	6	6	7	5	7	7	7	6	6	6	6	7	5	1	2	2	3	1	1	1	2	1	2	2	3	2	3	2	5	4	6	5
1331	Female	Portugal	B2	NA	Professionals	34	3	3	61	4	5	5	4	5	7	5	7	4	1	5	6	7	6	6	5	6	6	6	6	6	1	2	2	2	1	1	2	1	1	2	1	2	1	2	2	5	5	6	6
1333	Male	Portugal	A2	Graduation	Clerical Support Workers	0	0	0	29	4	3	3	4	4	7	2	3	5	2	6	4	5	3	3	2	5	6	6	2	2	4	2	2	2	2	2	3	2	2	3	2	2	1	2	3	5	5	4	3
1334	NA	Portugal	NA	NA	NA	NA	NA	NA	NA	4	5	3	5	5	6	5	4	3	4	4	4	4	4	5	5	5	5	5	5	5	2	2	2	2	3	2	3	3	2	4	4	3	2	3	2	6	6	6	6
1336	Female	Portugal	A2	Graduation	Professionals	8	8	8	31	1	1	1	1	3	7	7	7	2	3	7	1	5	1	1	1	1	1	1	1	1	5	4	4	5	5	1	5	5	3	3	5	5	1	5	5	2	2	2	0
1337	Female	Portugal	B1	Master	Professionals	12	6	6	36	3	5	4	5	4	7	5	4	6	7	4	7	3	7	6	6	6	6	6	6	6	2	2	1	2	2	3	2	1	2	4	3	3	1	1	1	5	5	5	5
1338	Female	Portugal	B2	Master	Professionals	5	2	2	31	4	4	1	4	5	5	6	2	4	5	5	4	3	6	6	6	5	5	6	3	3	2	5	3	4	3	3	2	4	3	5	3	5	3	3	3	2	2	4	5
1339	Male	Portugal	A1	Graduation	Services and Sales Workers	14	14	14	38	4	4	3	4	5	7	7	4	5	6	6	6	4	6	5	5	5	5	6	5	3	3	2	2	2	3	2	2	3	2	3	2	3	2	2	2	5	5	5	5
1340	Male	Portugal	B2	Graduation	Professionals	10	0	0	34	2	1	4	1	3	6	1	4	7	1	4	3	2	3	7	4	3	5	4	3	2	3	5	4	5	1	2	2	4	4	3	2	5	2	4	3	5	6	2	2
1342	Male	Portugal	B1	High school, vocational education or less	Craft and Related Trades Workers	27	14	14	40	3	4	3	2	4	4	2	3	1	3	2	6	3	1	6	5	6	6	6	6	4	2	2	2	5	2	4	2	2	3	3	2	4	2	2	2	5	5	6	6
1343	Female	Portugal	C1	High school, vocational education or less	Technicians and Associate Professionals	11	11	2	40	5	5	4	5	5	6	3	2	3	6	6	7	7	6	6	6	7	7	7	7	7	1	3	2	1	3	1	1	3	1	3	3	2	1	1	1	5	5	6	6
1344	Male	Portugal	A2	High school, vocational education or less	Plant and Machine Operators and Assemblers	2	1	1	23	5	5	5	5	5	6	6	5	4	5	6	7	3	5	7	4	4	5	4	1	4	2	3	1	1	1	2	1	1	1	1	2	1	1	1	1	6	6	6	6
1347	NA	Portugal	NA	NA	NA	NA	NA	NA	NA	5	4	5	4	5	NA	NA	NA	NA	NA	NA	NA	NA	NA	NA	NA	NA	NA	NA	NA	NA	NA	NA	NA	NA	NA	NA	NA	NA	NA	NA	NA	NA	NA	NA	NA	NA	NA	NA	NA
1348	Female	Portugal	A2	Graduation	Professionals	10	10	10	33	5	4	4	4	5	6	1	7	2	1	1	7	1	5	6	3	4	3	3	5	3	3	4	2	2	2	3	2	2	2	2	2	2	1	2	2	5	4	5	5
1349	Female	Portugal	A2	Post-graduation (not master neither PhD)	Professionals	6	1	1	34	4	4	4	4	5	6	4	2	1	3	5	6	3	4	4	3	3	5	5	4	2	2	2	2	2	2	2	2	2	2	3	2	3	2	3	2	6	6	6	5
1351	Male	Portugal	B1	Unfinished graduation	Services and Sales Workers	10	9	9	40	4	4	5	3	5	6	5	6	6	4	7	7	7	3	7	5	6	5	7	5	7	3	2	2	2	2	4	1	2	2	3	2	3	2	2	1	5	5	6	6
1352	Female	Portugal	B2	Graduation	Technicians and Associate Professionals	1	0	0	25	4	4	4	4	5	7	6	2	4	4	7	5	3	6	6	4	4	7	7	4	4	1	5	2	4	2	3	2	3	1	4	2	4	3	2	3	3	2	5	4
1353	Male	Portugal	A1	Master	Clerical Support Workers	5	7	5	33	4	2	2	1	2	7	7	6	1	3	2	3	2	1	6	1	1	1	1	1	1	5	4	4	4	2	4	5	2	3	5	5	4	1	5	4	3	3	1	0
1354	Male	Portugal	A2	Master	Armed Forces Occupations	2	2	2	27	4	4	4	3	5	7	6	5	5	7	6	7	4	6	7	4	4	6	4	5	5	2	3	3	2	2	1	2	3	1	3	2	3	2	2	2	5	5	6	6
1355	NA	Portugal	NA	NA	NA	NA	NA	NA	NA	1	1	5	1	5	NA	NA	NA	NA	NA	NA	NA	NA	NA	NA	NA	NA	NA	NA	NA	NA	NA	NA	NA	NA	NA	NA	NA	NA	NA	NA	NA	NA	NA	NA	NA	0	0	0	0
1356	Female	Portugal	B1	Master	Professionals	9	8	3	32	3	3	2	2	4	5	6	5	5	4	6	3	6	6	5	4	2	3	1	2	4	3	5	3	4	2	3	4	4	4	4	4	4	3	4	3	3	3	2	1
1357	NA	Portugal	NA	NA	NA	NA	NA	NA	NA	5	4	5	4	5	NA	NA	NA	NA	NA	NA	NA	NA	NA	NA	NA	NA	NA	NA	NA	NA	2	2	1	4	3	3	2	3	3	3	3	3	3	3	3	5	5	5	5
1359	Male	Portugal	A2	Unfinished graduation	Technicians and Associate Professionals	25	2	2	48	4	4	5	4	4	7	4	6	4	3	4	4	7	6	6	6	5	4	5	4	6	3	1	2	1	2	3	2	2	2	2	3	1	2	2	2	5	5	5	6
1360	Female	Portugal	A2	Master	Professionals	7	7	4	31	4	3	3	3	4	6	1	3	7	5	5	3	2	6	5	5	5	5	5	2	2	4	4	3	2	4	2	3	3	2	4	3	4	2	3	3	3	3	4	4
1362	Female	Portugal	A2	Graduation	Professionals	8	8	8	32	3	3	3	2	3	4	6	2	1	4	1	2	2	2	4	3	3	6	5	5	3	2	4	2	3	2	2	2	4	2	4	4	4	3	2	3	4	4	4	3
1364	Male	Portugal	B1	High school, vocational education or less	Technicians and Associate Professionals	44	44	14	63	3	3	4	3	4	7	5	4	5	6	6	5	5	4	6	4	4	5	4	3	4	3	4	4	3	2	2	3	2	2	3	4	3	2	4	3	3	4	3	2
1366	Male	Portugal	A2	Post-graduation (not master neither PhD)	Professionals	9	3	1	36	1	3	3	1	3	6	5	3	6	1	6	6	7	1	3	1	1	1	1	1	5	5	5	5	4	5	3	5	5	3	2	3	3	2	5	3	3	2	6	6
1367	Female	Portugal	A1	Graduation	Professionals	34	23	23	60	2	2	3	3	4	2	1	2	1	4	2	3	3	3	3	2	2	2	3	3	3	3	3	3	4	3	3	2	4	4	3	4	4	2	3	3	3	3	4	4
1369	Male	Portugal	A2	Master	Professionals	22	12	12	44	4	4	3	4	4	6	4	5	2	6	3	4	2	4	5	5	3	4	5	6	4	2	2	2	5	3	2	2	4	4	4	4	4	2	3	2	5	5	6	6
1371	NA	Portugal	NA	NA	NA	NA	NA	NA	NA	3	3	4	1	5	4	2	3	4	5	5	5	2	2	3	3	3	3	3	4	4	NA	NA	NA	NA	NA	NA	NA	NA	NA	NA	NA	NA	NA	NA	NA	NA	NA	NA	NA
1372	Male	Portugal	B1	Master	Technicians and Associate Professionals	8	2	2	32	4	4	5	4	5	6	6	5	6	6	6	6	6	6	5	6	6	6	6	6	6	2	2	2	2	2	2	2	2	2	2	2	2	2	2	2	5	5	5	5
1373	Female	Portugal	A2	Graduation	Professionals	17	1	17	38	2	3	3	2	5	4	3	3	1	3	2	5	3	2	3	3	3	3	3	5	3	1	5	4	5	3	2	2	5	2	3	4	4	2	3	2	5	5	5	5
1375	Male	Portugal	A2	Graduation	Professionals	26	20	20	48	1	5	5	5	5	7	7	7	5	7	7	7	7	7	7	7	7	7	7	7	7	2	1	1	1	1	1	1	2	1	1	1	1	1	1	1	6	6	6	6
1376	NA	Portugal	NA	NA	NA	NA	NA	NA	NA	4	4	5	4	5	7	7	4	1	6	6	6	6	4	5	3	4	3	4	4	3	3	2	2	3	2	2	2	1	1	2	4	2	2	3	3	NA	NA	NA	NA
1377	Female	Portugal	A1	Graduation	Professionals	38	28	24	61	4	4	5	4	5	5	5	5	3	5	5	6	3	4	5	5	5	5	5	5	5	2	2	2	4	3	1	2	1	1	2	1	1	2	2	2	5	5	5	5
1379	Female	Portugal	B1	Master	Professionals	30	11	11	50	3	3	3	2	4	5	4	4	1	2	1	4	1	1	3	1	1	1	1	1	5	2	5	5	5	5	3	4	5	5	1	5	5	5	5	5	1	1	1	1
1380	Female	Portugal	A1	Master	Professionals	15	8	8	36	5	5	5	5	5	7	4	6	1	6	4	6	7	7	6	6	6	6	6	7	7	1	5	2	2	1	1	1	3	1	1	3	2	2	2	2	5	6	6	6
1381	Female	Portugal	A1	Graduation	Professionals	35	24	24	54	5	4	4	4	5	6	5	6	2	7	6	6	6	4	6	6	6	7	6	7	4	1	5	5	5	2	4	1	5	4	2	5	4	3	4	2	4	4	5	5
1382	Female	Portugal	A1	Master	Professionals	30	30	30	56	4	4	4	4	4	5	4	4	4	4	3	4	4	4	6	5	4	4	4	6	6	2	2	2	2	2	2	2	2	2	2	2	2	2	2	2	5	5	5	5
1383	Female	Portugal	A1	Master	Services and Sales Workers	13	1	1	36	3	5	5	5	5	5	1	7	2	4	2	7	3	3	4	7	7	7	7	4	1	1	4	1	1	1	1	1	1	1	1	1	1	1	1	1	6	6	6	6
1384	Female	Portugal	B1	High school, vocational education or less	Services and Sales Workers	30	8	2	48	3	3	4	2	4	3	5	6	7	7	7	4	7	3	4	2	2	1	1	1	1	5	3	3	3	2	4	5	3	4	2	4	3	2	4	3	4	4	2	1
1385	Female	Portugal	A2	Master	Professionals	27	26	26	53	3	4	5	3	3	4	6	3	2	3	2	7	2	2	6	3	4	5	3	3	2	2	4	4	4	4	2	2	4	4	4	2	4	2	2	3	2	2	3	3
1386	Female	Portugal	A2	Master	Professionals	3	2	2	28	4	5	5	4	5	7	7	6	6	7	7	7	5	7	6	6	6	6	6	5	3	2	4	1	1	2	1	2	2	1	3	2	3	2	2	2	5	5	5	6
1387	Male	Portugal	B1	Graduation	Clerical Support Workers	9	9	9	34	2	2	1	2	4	3	6	6	3	4	5	6	5	2	5	2	2	4	3	2	2	4	4	4	4	2	5	4	3	4	1	5	4	2	4	4	2	2	2	1
1388	Female	Portugal	A2	Graduation	Professionals	20	2	2	44	3	3	4	4	3	4	3	4	2	3	3	3	3	2	3	2	2	3	2	2	2	2	5	4	4	3	2	2	4	1	4	4	4	2	4	4	5	5	5	5
1389	Female	Portugal	A2	Graduation	Professionals	2	0	0	23	3	4	4	3	4	6	5	7	1	1	1	3	7	1	2	2	4	4	4	5	5	3	4	4	4	2	4	2	3	3	4	3	2	2	3	2	4	4	6	5
1390	Female	Portugal	A2	Master	Technicians and Associate Professionals	3	3	2	30	4	4	5	3	5	3	6	3	3	3	2	6	3	5	5	1	3	4	6	3	2	3	4	2	2	2	3	2	3	2	4	2	2	2	3	2	5	5	6	6
1391	Female	Portugal	B1	Unfinished graduation	Technicians and Associate Professionals	25	1	1	48	2	3	2	1	2	7	1	2	6	7	2	5	1	7	7	3	4	6	6	7	1	1	5	4	5	1	4	4	5	3	1	4	5	1	2	2	5	5	6	5
1393	Female	Portugal	B1	Master	Technicians and Associate Professionals	15	10	2	32	4	5	5	4	5	7	1	5	2	6	6	5	4	5	6	6	6	7	6	6	5	1	4	1	3	4	3	1	1	2	4	1	2	2	1	1	5	5	6	5
1394	Female	Portugal	A1	Graduation	Professionals	36	36	36	57	3	3	4	3	2	4	6	7	3	6	4	6	4	5	6	6	6	6	6	5	4	2	2	4	5	2	4	3	4	5	2	5	4	1	4	3	3	3	2	2
1395	Female	Portugal	B1	Master	Professionals	1	3	1	31	2	4	5	4	5	7	5	3	6	7	6	7	3	7	7	6	5	6	5	6	4	1	4	1	4	3	3	2	4	2	4	3	4	4	3	2	6	6	6	5
1396	Female	Portugal	A1	NA	Professionals	25	8	8	50	3	4	3	3	5	7	3	4	2	7	5	5	4	4	6	4	3	4	4	3	3	4	4	2	4	2	3	4	2	2	4	4	4	2	3	2	4	4	4	3
1397	Male	Portugal	B1	Graduation	Professionals	9	9	3	43	1	5	5	5	5	7	7	7	3	7	7	7	7	4	7	6	7	7	7	1	3	1	1	1	1	1	3	1	1	1	1	1	1	1	1	1	6	6	6	6
1398	NA	Portugal	NA	NA	NA	NA	NA	NA	NA	1	2	4	1	4	NA	NA	NA	NA	NA	NA	NA	NA	NA	NA	NA	NA	NA	NA	NA	NA	NA	NA	NA	NA	NA	NA	NA	NA	NA	NA	NA	NA	NA	NA	NA	NA	NA	NA	NA
1399	Female	Portugal	A2	Master	Professionals	30	28	28	54	4	3	3	4	3	3	7	4	4	7	7	5	3	4	5	5	5	5	5	5	5	2	3	3	4	3	1	3	2	3	5	5	4	3	3	3	5	5	5	5
1400	Female	Portugal	B1	Master	Technicians and Associate Professionals	18	18	14	37	3	1	1	1	3	5	4	6	4	4	5	7	5	2	5	2	3	1	2	1	1	5	5	5	5	3	3	5	5	5	3	5	4	2	5	5	1	1	1	1
1401	Female	Portugal	A2	Graduation	Clerical Support Workers	29	27	27	52	3	4	4	2	5	5	4	4	1	5	3	4	3	3	6	2	3	2	3	3	1	2	5	1	4	2	3	3	4	4	4	4	4	1	4	3	3	2	2	4
1402	NA	Portugal	NA	NA	NA	NA	NA	NA	NA	2	2	3	2	5	NA	NA	NA	NA	NA	NA	NA	NA	NA	NA	NA	NA	NA	NA	NA	NA	2	4	3	3	2	3	3	4	4	3	4	3	4	4	2	NA	NA	NA	NA
1404	Male	Portugal	A1	Graduation	Managers	35	27	2	56	5	5	5	5	5	7	6	5	5	4	6	6	6	6	6	6	6	5	5	4	4	2	1	1	2	1	1	1	1	1	1	1	1	1	1	1	6	6	6	6
1406	Male	Portugal	A2	Graduation	Professionals	22	22	22	51	2	3	2	3	5	6	1	5	2	5	2	4	1	2	6	3	3	6	6	5	2	2	4	3	4	2	3	2	4	4	4	4	4	4	3	3	5	5	4	4
1407	Female	Portugal	B2	Graduation	Technicians and Associate Professionals	4	1	1	26	3	4	5	4	4	7	1	3	2	5	7	7	5	5	7	4	5	3	5	4	1	2	2	2	5	2	4	2	4	4	4	4	4	4	4	2	5	5	6	5
1408	NA	Portugal	NA	NA	NA	NA	NA	NA	NA	4	4	4	4	5	NA	NA	NA	NA	NA	NA	NA	NA	NA	NA	NA	NA	NA	NA	NA	NA	NA	NA	NA	NA	NA	NA	NA	NA	NA	NA	NA	NA	NA	NA	NA	NA	NA	NA	NA
1411	NA	Portugal	NA	NA	NA	NA	NA	NA	NA	4	4	4	3	5	7	7	6	4	6	4	5	6	5	6	5	5	4	5	4	5	NA	NA	NA	NA	NA	NA	NA	NA	NA	NA	NA	NA	NA	NA	NA	NA	NA	NA	NA
1412	Female	Portugal	B2	Graduation	Technicians and Associate Professionals	8	8	8	27	2	2	3	1	4	7	1	4	3	3	2	6	3	4	4	1	2	2	5	2	1	4	5	4	3	3	3	2	4	3	3	5	3	2	3	4	2	2	1	0
1413	Female	Portugal	A2	Master	Clerical Support Workers	0	0	0	24	3	2	4	2	3	3	4	3	5	3	5	5	2	4	4	2	1	5	5	3	2	3	4	2	5	3	2	3	2	2	3	4	3	2	3	3	3	3	2	2
1414	Female	Portugal	B1	Master	Professionals	14	1	1	38	3	5	4	3	5	6	3	5	2	2	2	6	2	5	7	6	6	4	4	5	4	3	1	1	3	1	2	2	2	1	4	1	2	2	2	1	6	6	6	5
1415	Female	Portugal	A2	Graduation	Managers	11	11	11	37	3	3	4	3	5	7	1	7	5	6	7	5	7	4	6	4	4	4	4	4	4	2	4	2	3	2	2	2	3	2	2	2	2	2	3	2	5	5	5	4
1416	Female	Portugal	A2	Post-graduation (not master neither PhD)	Professionals	30	11	1	52	2	3	3	2	3	5	1	3	2	1	5	5	5	5	6	5	5	5	3	5	3	2	4	2	5	2	2	2	5	2	4	5	2	4	4	2	5	5	5	5
1417	Male	Portugal	A2	Post-graduation (not master neither PhD)	Clerical Support Workers	5	3	3	36	3	3	4	3	5	6	3	5	4	4	6	7	7	5	6	4	4	5	5	5	6	2	3	2	2	1	3	2	3	2	2	2	2	3	3	3	5	5	4	3
1418	Female	Portugal	A2	Post-graduation (not master neither PhD)	Professionals	14	7	0.5	37	2	1	2	2	4	6	7	3	6	5	5	2	4	1	6	1	1	1	1	1	2	4	2	4	2	1	5	5	2	5	2	4	2	1	5	3	3	3	2	1
1419	Male	Portugal	A1	Post-graduation (not master neither PhD)	Managers	30	30	14	53	4	4	3	4	4	6	5	4	4	6	6	6	6	5	5	4	5	6	6	4	5	1	4	2	4	1	4	1	3	3	2	3	4	3	2	2	4	4	5	4
1422	Male	Portugal	A2	Post-graduation (not master neither PhD)	Managers	5	2	2	36	3	3	4	2	4	7	1	5	3	4	6	5	6	2	4	1	1	3	4	2	5	2	4	2	3	2	5	2	2	2	2	5	2	1	4	4	5	4	5	3
1423	Female	Portugal	A2	Post-graduation (not master neither PhD)	Managers	18	14	10	44	5	5	5	5	5	7	4	5	6	6	6	6	6	6	6	6	6	6	6	7	6	1	2	2	2	1	2	1	2	2	2	2	2	2	2	1	6	6	6	6
1424	NA	Portugal	NA	NA	NA	NA	NA	NA	NA	1	4	4	4	4	NA	NA	NA	NA	NA	NA	NA	NA	NA	NA	NA	NA	NA	NA	NA	NA	NA	NA	NA	NA	NA	NA	NA	NA	NA	NA	NA	NA	NA	NA	NA	4	4	5	4
1426	NA	Portugal	NA	NA	NA	NA	NA	NA	NA	5	5	4	4	5	NA	NA	NA	NA	NA	NA	NA	NA	NA	NA	NA	NA	NA	NA	NA	NA	NA	NA	NA	NA	NA	NA	NA	NA	NA	NA	NA	NA	NA	NA	NA	NA	NA	NA	NA
1427	Female	Portugal	A2	Master	Professionals	1	1	1	27	3	3	3	3	2	4	1	5	4	2	3	5	3	3	4	3	4	5	5	5	3	2	4	4	4	3	3	2	4	3	4	3	3	3	3	3	3	3	3	3
1428	NA	Portugal	NA	NA	NA	NA	NA	NA	NA	5	4	5	4	5	NA	NA	NA	NA	NA	NA	NA	NA	NA	NA	NA	NA	NA	NA	NA	NA	2	3	1	1	1	2	2	2	1	4	2	4	1	2	3	NA	NA	NA	NA
1431	Female	Portugal	A2	Master	Professionals	4	1	1	28	4	4	5	4	5	7	1	5	6	4	4	4	2	6	7	6	6	6	6	7	7	5	1	1	3	2	1	1	2	1	3	1	3	2	2	2	5	5	5	5
1432	Male	Portugal	A2	Post-graduation (not master neither PhD)	Professionals	5	2	2	30	4	4	4	4	5	7	3	5	5	7	6	6	4	5	6	6	5	6	6	4	5	2	4	1	3	1	3	2	2	1	4	1	3	2	3	2	5	5	5	4
1433	Female	Portugal	B1	Graduation	Professionals	1	1	12	49	1	3	2	2	4	1	1	4	1	7	2	1	1	4	4	4	7	7	5	1	3	4	4	1	5	4	1	2	5	2	2	4	4	1	2	2	3	3	4	1
1434	Male	Portugal	A2	Master	Managers	10	3	3	38	2	5	5	4	5	7	1	4	7	1	6	6	5	5	6	5	1	7	6	6	7	2	2	1	1	2	1	1	1	1	2	3	2	1	2	2	5	5	5	5
1435	Male	Portugal	A2	Unfinished graduation	Managers	20	20	4	46	4	4	4	4	4	5	5	6	4	5	6	5	5	5	5	5	5	5	5	5	5	2	2	1	3	2	2	2	2	2	2	2	2	2	2	2	5	5	5	5
1436	Male	Portugal	A2	Post-graduation (not master neither PhD)	Professionals	17	5	5	42	2	1	3	2	3	4	3	5	4	5	5	5	6	2	4	2	2	2	2	2	4	4	2	3	3	3	2	4	3	3	3	4	3	2	4	3	2	2	2	1
1437	Female	Portugal	A1	Master	Technicians and Associate Professionals	2	3	3	28	3	3	2	4	4	5	1	6	5	2	2	5	6	5	5	4	5	5	4	4	3	3	4	4	4	3	2	4	4	2	2	4	2	4	4	3	3	4	2	2
1438	Male	Portugal	A2	Graduation	Professionals	12	3.8	3.8	37	3	3	4	3	4	3	1	4	2	3	3	6	7	1	6	6	6	5	5	2	2	3	4	3	2	2	2	2	3	2	4	4	3	3	4	2	5	5	4	4
1440	Male	Portugal	B1	Post-graduation (not master neither PhD)	Managers	1	1	1	28	5	5	5	5	5	6	4	7	6	2	3	3	5	2	4	7	4	7	7	7	6	1	1	1	1	1	1	1	2	1	2	1	2	1	2	2	5	5	6	6
1441	Female	Portugal	A2	Graduation	Professionals	12	10	1.5	30	5	3	3	3	5	6	6	6	4	6	6	6	7	5	5	4	4	3	4	3	3	2	4	3	4	1	5	3	2	3	2	4	2	2	3	3	4	4	4	3
1442	Female	Portugal	B1	Graduation	Professionals	10	10	8	33	5	5	5	4	5	5	1	5	1	7	6	7	2	5	6	1	1	1	4	1	1	2	5	4	4	2	1	2	5	3	3	4	3	2	3	3	5	5	4	5
1445	Female	Portugal	A2	Unfinished graduation	Professionals	9	9	9	38	3	3	2	3	4	3	1	5	2	1	3	6	2	1	5	3	3	2	2	6	2	3	4	1	5	1	4	3	4	3	4	4	4	2	3	2	3	3	3	3
1446	Male	Portugal	A2	Post-graduation (not master neither PhD)	Managers	10	6	6	35	4	4	5	4	5	6	2	4	5	6	5	5	4	5	6	5	5	6	5	3	5	1	1	1	2	1	2	1	2	1	2	2	2	2	2	1	5	5	5	4
1448	Male	Portugal	A2	Master	Professionals	16	3	3	43	3	2	2	2	3	5	1	3	2	3	2	2	3	4	6	2	3	3	3	2	2	3	4	4	4	3	4	3	4	4	4	5	4	3	4	4	2	2	1	1
1450	Female	Portugal	A1	Graduation	Professionals	10	2	2	33	3	5	4	5	5	1	1	5	5	2	7	7	7	3	7	4	5	6	7	3	2	2	4	2	2	2	2	2	3	2	2	1	2	2	1	1	5	5	5	6
1451	Male	Portugal	B1	Post-graduation (not master neither PhD)	Managers	7	7	1	36	2	2	3	3	4	6	1	5	3	3	5	3	3	4	4	3	3	3	3	5	5	4	4	3	4	2	4	4	2	2	4	2	4	2	4	4	4	4	4	3
1452	Female	Portugal	A2	Graduation	NA	NA	NA	NA	38	2	1	4	1	4	2	1	1	2	2	3	6	6	2	5	2	2	1	1	1	2	1	5	5	5	4	4	4	5	5	4	4	4	2	5	4	2	1	1	1
1453	Male	Portugal	A2	High school, vocational education or less	Clerical Support Workers	1	1	1	31	4	4	4	4	5	7	1	7	4	5	5	6	6	5	6	5	5	6	7	7	5	2	3	2	2	2	3	2	3	2	2	4	3	2	2	2	5	5	5	5
1454	Female	Portugal	B1	Master	Professionals	9	9	9	29	4	4	4	4	5	7	1	4	4	5	6	2	7	7	6	5	5	6	5	4	4	2	4	3	3	2	3	3	4	2	3	3	3	2	3	3	3	3	5	4
1455	Male	Portugal	A2	Master	Technicians and Associate Professionals	18	12	6	41	5	4	2	5	5	6	6	3	6	7	5	7	6	5	6	5	6	6	7	6	6	1	2	1	3	3	2	2	4	2	3	2	3	2	2	2	5	5	6	5
1456	Female	Portugal	A2	Master	Technicians and Associate Professionals	6	3	3	28	5	4	4	4	5	6	5	5	5	6	4	2	3	5	6	6	6	6	6	5	4	2	3	2	4	3	1	2	3	1	3	2	3	2	2	2	5	5	5	5
1457	Male	Portugal	A2	Graduation	Professionals	16	10	10	39	1	1	4	1	3	6	1	6	3	5	5	1	3	1	3	1	1	1	1	3	1	4	3	5	3	2	4	4	2	5	2	5	2	2	4	4	1	1	0	0
1458	Female	Portugal	A2	Graduation	Professionals	4	2	2	30	3	3	4	4	5	7	2	7	1	3	3	3	4	4	5	4	3	2	2	4	3	3	4	3	5	1	4	3	3	3	2	4	3	2	3	3	4	4	3	3
1459	Female	Portugal	B1	Unfinished graduation	Services and Sales Workers	8	3	2	31	3	4	5	5	5	7	1	7	7	7	7	7	7	7	7	7	6	7	1	4	6	2	3	1	3	1	1	1	3	3	1	3	1	1	2	1	6	6	6	6
1460	Male	Portugal	A1	Post-graduation (not master neither PhD)	Professionals	12	9	4	39	3	3	3	3	4	7	6	4	3	6	6	6	6	4	6	4	4	6	5	5	4	2	4	2	3	2	3	3	2	3	2	5	3	2	3	2	5	5	4	5
1463	Male	Portugal	A1	Graduation	Professionals	44	34	44	63	3	3	4	3	4	4	3	4	3	3	3	5	5	5	5	5	5	5	5	5	5	2	4	3	4	2	3	2	3	3	3	3	3	3	3	3	3	4	5	5
1464	NA	Portugal	NA	NA	NA	NA	NA	NA	NA	4	4	2	4	2	4	3	4	3	3	2	4	3	3	5	4	4	4	4	3	4	4	2	3	5	3	3	3	4	4	2	4	4	3	3	3	4	3	3	3
1469	Female	Portugal	A2	Master	Professionals	4	4	2	30	3	3	3	3	4	7	1	6	1	5	1	5	3	3	5	2	2	4	4	5	1	2	5	4	4	3	2	2	4	2	4	3	4	3	4	4	3	4	5	5
1472	Male	Portugal	A1	Master	Professionals	5	0	0	31	5	4	4	3	5	6	7	5	6	7	6	6	6	5	6	4	4	2	2	2	5	4	5	3	2	2	5	4	2	2	4	4	4	1	3	3	1	1	6	4
1473	Female	Portugal	B1	High school, vocational education or less	Clerical Support Workers	27	27	3	52	5	5	4	5	5	6	7	6	6	7	6	5	5	6	7	7	7	7	7	6	7	1	5	2	5	1	1	1	5	1	4	2	2	1	1	2	5	5	6	6
1474	Male	Portugal	A2	Post-graduation (not master neither PhD)	Managers	13	1	2	44	1	1	3	1	2	7	1	4	1	1	1	2	4	1	5	1	1	1	1	2	1	5	2	5	5	1	4	5	4	5	3	5	3	2	5	3	1	1	1	1
1475	Female	Portugal	A2	Master	Professionals	7	8	8	31	4	3	3	3	4	6	5	5	4	5	4	5	2	5	6	5	5	6	6	7	5	2	3	2	3	3	2	3	4	2	3	3	3	3	3	3	4	4	3	4
1478	Female	Portugal	B1	Master	Professionals	8	0.5	0.5	32	5	4	5	5	5	7	1	7	7	7	7	4	7	7	7	7	7	7	7	2	2	1	1	1	1	2	1	1	1	1	1	1	1	3	2	2	4	4	5	6
1479	Female	Portugal	A2	Master	Services and Sales Workers	10	3	3	31	1	1	5	1	1	4	1	6	5	5	5	6	7	3	7	4	6	4	5	7	7	3	5	5	5	5	1	2	5	5	5	5	5	1	5	1	3	6	6	4
1480	NA	Portugal	NA	NA	NA	NA	NA	NA	NA	2	2	3	2	3	NA	NA	NA	NA	NA	NA	NA	NA	NA	NA	NA	NA	NA	NA	NA	NA	NA	NA	NA	NA	NA	NA	NA	NA	NA	NA	NA	NA	NA	NA	NA	NA	NA	NA	NA
1482	Male	Portugal	A2	Graduation	NA	NA	NA	NA	35	5	5	1	5	5	7	1	7	7	7	7	7	4	5	7	7	7	7	7	7	7	1	1	1	4	1	1	1	4	1	1	1	1	1	1	1	6	6	6	6
1483	Female	Portugal	A1	Master	Professionals	17	8	5	42	4	4	4	4	5	5	4	6	4	3	3	6	4	6	5	4	5	5	5	4	4	2	4	4	4	3	3	2	3	2	2	2	3	2	2	2	4	4	5	5
1484	NA	Portugal	NA	NA	NA	NA	NA	NA	NA	2	2	1	2	4	4	2	3	1	2	1	6	4	1	7	2	4	4	4	3	3	5	5	5	5	4	4	4	5	4	4	5	5	3	4	5	NA	NA	NA	NA
1485	Female	Portugal	B1	Graduation	Professionals	10	1	1	33	1	3	2	1	5	1	1	6	1	1	1	5	1	1	7	7	7	7	7	7	7	1	5	1	3	4	3	1	5	1	3	5	4	1	3	1	4	3	6	6
1486	Female	Portugal	A2	Post-graduation (not master neither PhD)	Professionals	NA	15	13	41	2	4	5	4	5	5	1	6	5	5	6	6	4	4	6	6	4	4	4	6	6	2	3	4	4	2	2	2	4	3	4	4	4	1	3	2	5	5	5	5
1488	Female	Portugal	B1	High school, vocational education or less	Armed Forces Occupations	11	11	3	34	3	2	3	2	3	2	2	3	2	3	1	1	1	1	2	1	1	1	1	1	1	4	4	4	4	3	3	3	5	4	3	5	5	3	4	4	1	1	1	0
1489	Female	Portugal	A2	Graduation	Clerical Support Workers	3	3	3	27	1	1	1	1	5	7	7	6	6	1	7	7	4	1	4	1	1	1	1	1	1	5	5	5	5	5	5	5	5	5	5	5	5	1	5	5	0	0	0	0
1490	Male	Portugal	A1	Graduation	Professionals	5	2	2	32	4	4	4	4	5	6	6	7	3	5	5	7	6	5	6	6	5	7	6	6	5	2	3	4	4	2	4	1	4	4	2	3	3	2	1	2	5	6	6	6
1491	Female	Portugal	B2	Master	Professionals	2	1	1	27	5	4	4	4	5	5	5	4	5	3	4	4	2	4	4	5	6	6	6	6	5	2	4	2	4	3	2	2	5	2	4	1	4	2	1	2	5	5	5	6
1492	NA	Portugal	NA	NA	NA	NA	NA	NA	NA	3	3	3	2	4	6	6	5	2	5	6	4	4	3	5	3	4	3	2	2	2	NA	NA	NA	NA	NA	NA	NA	NA	NA	NA	NA	NA	NA	NA	NA	NA	NA	NA	NA
1495	Male	Portugal	B1	Master	Professionals	13	2	2	37	3	3	5	3	4	7	7	7	6	5	4	6	6	6	6	3	3	5	5	2	1	3	4	1	5	2	4	2	3	3	1	4	3	5	2	1	5	2	2	3
1497	NA	Portugal	NA	NA	NA	NA	NA	NA	NA	4	4	4	4	5	NA	NA	NA	NA	NA	NA	NA	NA	NA	NA	NA	NA	NA	NA	NA	NA	NA	NA	NA	NA	NA	NA	NA	NA	NA	NA	NA	NA	NA	NA	NA	NA	NA	NA	NA
1498	Male	Portugal	A2	Graduation	Technicians and Associate Professionals	5	4	3	45	5	5	4	4	4	6	6	7	6	6	6	6	6	6	6	6	6	7	6	6	5	2	2	1	2	1	4	3	4	3	3	2	3	3	3	2	6	6	6	5
1501	Female	Portugal	A2	Master	Professionals	6	5	5	30	2	2	2	2	5	3	7	1	4	1	4	3	1	1	2	5	5	7	7	5	2	3	4	5	5	4	1	1	5	1	5	4	5	4	3	4	1	1	3	3
1502	Male	Portugal	A2	Post-graduation (not master neither PhD)	Professionals	15	15	15	46	4	4	4	4	5	5	2	5	6	4	7	6	4	5	5	3	4	4	5	3	3	2	2	1	3	2	2	1	2	2	3	3	3	2	2	2	5	5	6	5
1503	Female	Portugal	B1	Graduation	Professionals	11	1.4	1.4	33	3	3	4	3	5	5	1	5	4	6	5	3	5	5	4	4	3	3	3	2	2	4	1	2	2	3	2	3	2	2	2	2	3	2	3	2	6	6	5	5
1504	Female	Portugal	A2	Master	Professionals	3	2	2	28	3	4	5	4	5	6	7	6	1	3	6	4	6	4	4	3	3	6	7	7	5	2	4	2	4	3	2	1	4	1	2	4	4	4	3	3	4	4	5	5
1506	Female	Portugal	B1	NA	Professionals	15	8	8	37	4	4	5	4	5	7	1	6	7	1	7	1	4	2	5	7	6	7	7	6	7	1	1	1	1	1	1	1	2	1	1	3	1	4	3	3	4	4	5	5
1507	Female	Portugal	A1	Master	Professionals	10	5	5	40	5	5	5	5	5	6	4	4	1	4	1	5	5	6	6	4	6	5	6	4	4	2	2	2	3	1	2	2	2	2	2	2	2	2	2	2	6	6	6	6
1508	Female	Portugal	B1	Master	Professionals	2	2	2	28	2	3	5	2	4	5	2	6	3	5	1	1	3	2	4	2	3	4	5	4	4	3	4	3	5	3	2	2	4	3	4	4	4	2	2	3	4	4	5	4
1514	Male	Portugal	A1	Master	Craft and Related Trades Workers	22	1	5	37	5	5	2	4	2	5	5	5	6	6	6	5	5	5	5	6	6	6	5	5	5	1	4	4	5	1	4	2	4	4	2	4	4	2	2	2	6	6	6	6
1515	Female	Portugal	B1	Master	Managers	11	10	8	36	4	4	4	4	5	7	1	3	1	6	4	6	3	6	6	5	5	6	6	6	7	1	5	3	5	2	1	1	5	1	4	2	5	2	3	2	5	5	6	6
1516	Female	Portugal	B2	Master	Technicians and Associate Professionals	10	0	0	34	4	2	3	2	5	6	4	2	5	3	6	3	3	5	4	4	5	2	4	2	1	4	5	2	4	2	3	2	4	4	5	4	4	2	3	3	3	2	3	4
1517	Female	Portugal	B2	Master	Professionals	15	3	3	36	4	4	3	3	5	6	1	4	3	6	6	6	4	5	4	4	5	5	5	4	4	2	3	3	4	3	3	2	4	2	2	3	4	2	3	3	4	4	4	4
1519	Female	Portugal	A2	Master	Professionals	6	5	5	30	4	4	5	4	5	5	1	4	2	4	5	3	5	3	5	6	5	6	5	3	5	1	2	2	2	2	1	1	2	2	2	2	2	2	2	2	5	5	5	5
1520	Male	Portugal	A2	Master	Professionals	6	4	1	33	3	4	2	2	2	5	2	2	1	7	1	4	1	1	6	1	1	1	1	3	5	4	4	4	5	2	2	2	4	2	5	4	4	4	5	5	2	2	4	2
1521	Female	Portugal	A1	Graduation	Professionals	10	10	15	48	3	3	3	3	4	2	1	4	2	6	7	7	3	3	3	6	3	4	6	6	6	2	1	3	1	2	3	1	1	3	2	3	1	2	3	2	4	3	4	4
1522	NA	Portugal	NA	NA	NA	NA	NA	NA	NA	4	4	4	4	5	NA	NA	NA	NA	NA	NA	NA	NA	NA	NA	NA	NA	NA	NA	NA	NA	NA	NA	NA	NA	NA	NA	NA	NA	NA	NA	NA	NA	NA	NA	NA	5	5	5	5
1523	Female	Portugal	A1	NA	Professionals	11	11	11	36	4	3	3	3	4	6	2	4	2	5	5	5	5	4	6	5	5	6	6	6	5	2	4	2	4	2	2	2	5	2	2	4	3	2	3	2	4	4	4	3
1524	Male	Portugal	A2	Master	Professionals	4	3	3	27	4	3	4	3	4	6	6	6	6	6	6	6	6	6	6	6	5	5	5	4	4	2	3	3	3	2	3	2	3	3	2	3	2	3	3	3	3	3	3	3
1525	Female	Portugal	A2	Master	Professionals	8	9	9	32	3	3	4	4	5	4	2	4	1	5	4	3	2	1	4	2	2	3	4	4	3	3	2	3	3	1	2	1	4	1	2	4	2	1	3	2	5	5	5	4
1526	Male	Portugal	A2	Master	Professionals	6	6	1	33	2	1	3	2	3	7	7	2	3	3	3	3	3	2	3	1	1	1	1	1	3	4	5	4	4	4	3	4	3	4	2	5	5	4	5	4	2	2	2	2
1527	Female	Portugal	A2	Master	Professionals	14	14	14	37	4	3	4	3	5	7	7	7	7	7	7	6	7	7	6	4	4	3	4	2	2	2	4	3	3	1	4	3	3	3	3	4	3	2	4	4	4	4	3	3
1528	Male	Portugal	A2	Master	Professionals	3	3	3	31	4	4	5	4	5	6	2	5	6	2	4	5	6	6	5	5	5	7	7	5	4	2	2	2	2	2	3	2	2	3	2	4	3	2	3	3	5	5	5	4
1530	Male	Portugal	B1	Master	Professionals	3	0	0	27	5	5	4	5	4	6	6	7	5	1	4	7	7	6	7	6	6	6	6	6	6	2	4	2	4	2	3	1	3	2	3	4	3	2	2	2	6	6	6	6
1532	NA	Portugal	NA	NA	NA	NA	NA	NA	NA	4	3	3	2	5	7	5	4	2	4	4	3	1	3	4	5	5	6	6	6	4	1	5	4	3	1	3	1	5	4	2	4	5	2	3	2	NA	NA	NA	NA
1533	Female	Portugal	A2	Graduation	Managers	1	0	0	36	3	2	3	2	5	6	2	4	4	5	5	6	3	4	6	2	4	6	6	2	2	3	4	3	2	2	3	4	4	4	4	4	4	2	3	2	5	5	5	2
1534	Male	Portugal	A2	Unfinished graduation	Armed Forces Occupations	15	10	10	42	4	4	4	3	5	6	6	6	5	5	4	5	4	4	6	6	6	7	7	6	3	1	4	2	2	2	1	1	2	1	4	2	2	2	3	2	5	5	5	5
1535	Male	Portugal	B1	High school, vocational education or less	Technicians and Associate Professionals	7	7	7	27	2	2	1	2	4	7	4	4	1	3	5	2	1	1	2	2	2	2	2	3	2	4	3	4	3	1	3	3	3	3	5	3	2	1	5	3	1	1	1	1
1536	Female	Portugal	B1	Unfinished graduation	Technicians and Associate Professionals	18	18	10	45	4	4	2	4	5	3	3	6	2	3	3	6	6	2	4	2	5	5	5	5	5	2	4	3	5	2	4	2	4	3	3	3	4	2	3	2	5	5	2	2
1537	Female	Portugal	B1	Master	Clerical Support Workers	3	3	3	29	1	1	2	1	3	7	3	7	4	7	1	6	7	1	6	1	1	1	3	1	1	4	5	4	4	2	4	3	4	5	4	5	4	2	4	4	4	4	4	3
1541	Female	Portugal	A2	Master	Professionals	15	8	8	40	5	5	5	5	5	7	4	7	5	7	4	7	6	7	7	7	7	7	7	7	7	1	4	1	1	1	1	1	1	1	2	1	2	1	1	1	6	6	6	6
1542	Female	Portugal	A2	Graduation	Professionals	8	8	8	33	3	2	3	2	4	7	1	5	5	7	4	7	7	7	7	5	6	6	6	4	2	1	5	4	4	2	4	2	4	4	2	5	4	1	4	3	3	3	3	3
1543	Male	Portugal	B1	Graduation	Professionals	7	7	6	28	4	3	4	3	4	5	6	5	5	6	5	4	4	4	3	3	3	5	5	4	2	2	3	4	4	2	3	3	4	3	4	4	4	2	2	3	5	5	5	4
1544	Female	Portugal	A2	Master	Managers	17	17	10	46	5	5	5	5	5	7	7	6	5	7	7	5	7	7	7	6	7	7	6	6	6	2	1	1	2	1	1	1	2	1	2	1	1	1	1	1	6	6	6	5
1545	Female	Portugal	B2	Graduation	Professionals	19	18	14	40	3	2	1	1	4	4	4	4	1	7	2	1	5	1	2	2	1	1	1	1	1	4	5	5	5	1	5	3	5	5	3	5	5	2	3	3	3	3	3	1
1546	Female	Portugal	A2	Unfinished graduation	Professionals	2	0	0	25	4	4	4	3	5	4	1	3	3	3	3	3	3	4	4	5	6	6	7	6	6	2	3	2	2	2	2	2	2	2	3	3	3	2	2	2	5	5	5	4
1547	NA	Portugal	NA	NA	NA	NA	NA	NA	NA	5	5	2	5	5	6	6	5	5	7	6	7	6	7	7	6	6	7	7	6	6	2	4	1	4	2	2	1	4	2	4	3	5	2	3	2	5	6	6	6
1548	Female	Portugal	A2	Master	Professionals	6	5	5	30	3	3	3	3	5	6	3	7	4	4	3	4	2	2	5	5	5	6	6	6	3	2	4	3	4	3	3	2	4	4	3	4	3	3	3	3	5	5	5	5
1549	NA	Portugal	NA	NA	NA	NA	NA	NA	NA	3	4	5	2	4	3	1	3	1	1	1	2	1	2	3	4	3	2	2	2	6	NA	NA	NA	NA	NA	NA	NA	NA	NA	NA	NA	NA	NA	NA	NA	4	3	3	5
1550	Female	Portugal	B1	Master	Clerical Support Workers	3	3	3	29	4	1	4	1	4	7	3	6	3	7	4	7	6	2	6	1	1	1	1	1	1	5	5	4	4	2	4	3	3	5	2	5	4	1	5	3	2	2	2	1
1551	Female	Portugal	A2	High school, vocational education or less	Services and Sales Workers	8	0	0	24	3	3	2	3	1	5	4	5	2	2	4	6	5	5	6	4	4	5	5	6	4	2	4	3	4	2	4	3	3	3	5	3	4	2	3	3	5	4	3	3
1552	Female	Portugal	B2	Master	Professionals	1	1	1	25	4	3	3	3	5	7	7	7	5	7	3	4	4	3	5	3	3	2	4	2	5	3	4	2	4	2	2	2	2	4	3	4	4	2	4	4	5	5	5	3
1553	Female	Portugal	A2	Graduation	Services and Sales Workers	2	2	2	42	4	4	2	3	5	2	1	3	2	2	3	5	2	3	4	2	3	3	3	4	3	2	4	3	4	2	4	2	4	4	4	4	4	2	3	3	3	3	3	3
1554	Male	Portugal	B1	NA	Professionals	13	10	10	41	4	4	4	4	4	7	5	7	4	7	6	6	6	6	6	6	5	6	6	5	5	1	4	2	2	2	2	1	2	2	2	1	2	2	2	2	6	6	6	6
1555	Female	Portugal	A1	Graduation	Managers	21	13	1.5	47	5	5	5	5	5	7	4	6	6	6	5	4	5	5	7	6	6	7	6	6	6	1	1	1	1	2	1	1	2	1	2	1	2	2	2	1	5	5	6	6
1556	Female	Portugal	B1	High school, vocational education or less	Services and Sales Workers	20	1	1	39	1	5	5	5	5	7	5	7	6	7	7	7	5	7	7	7	7	7	7	7	7	1	1	1	1	1	1	1	1	1	1	1	1	1	1	1	6	6	6	6
1557	Female	Portugal	A2	Graduation	Professionals	2	0	0	24	3	3	4	3	5	2	1	4	2	3	3	2	2	2	2	1	1	7	7	5	2	2	5	3	4	3	2	2	4	2	3	2	4	3	3	2	3	4	3	3
1558	Male	Portugal	A2	Post-graduation (not master neither PhD)	Professionals	12	11	11	43	4	5	5	5	5	6	2	5	4	6	7	7	6	4	6	4	4	5	5	4	4	2	1	1	3	2	3	1	3	4	1	1	2	2	2	1	6	6	6	6
1559	Male	Portugal	A1	Master	Professionals	8	3	2	32	4	3	4	3	5	7	2	5	3	6	5	6	6	5	5	5	4	5	5	6	5	2	4	4	4	2	2	2	5	2	1	3	2	2	3	3	5	5	4	4
1560	Male	Portugal	A2	Master	Professionals	12	12	6	37	1	1	3	1	1	7	1	6	6	3	3	4	6	1	3	1	1	1	1	1	7	3	4	5	5	1	5	5	4	4	2	5	2	1	3	3	2	2	1	1
1561	Female	Portugal	B1	Master	Clerical Support Workers	2	1	1	24	4	3	4	3	5	3	2	5	1	1	7	4	1	3	4	5	6	7	7	4	3	1	3	3	4	2	1	2	2	1	4	1	3	3	3	3	5	4	5	6
1562	Female	Portugal	B2	Master	Clerical Support Workers	0	0	0	30	4	5	5	5	5	6	2	6	3	5	4	4	6	6	5	6	6	7	6	6	6	2	2	2	1	2	2	1	1	1	2	1	1	2	1	2	4	5	5	5
1563	Male	Portugal	A2	Graduation	Clerical Support Workers	6	6	5	29	4	4	4	4	5	6	6	6	4	7	7	7	7	6	7	6	6	6	6	5	4	2	4	1	3	1	2	1	4	1	2	4	2	1	1	1	5	5	5	5
1564	NA	Portugal	NA	NA	NA	NA	NA	NA	NA	2	5	5	2	5	6	1	4	2	3	1	3	5	5	5	4	4	4	5	4	3	NA	NA	NA	NA	NA	NA	NA	NA	NA	NA	NA	NA	NA	NA	NA	NA	NA	NA	NA
1565	Female	Portugal	A1	Graduation	Professionals	9	6	6	30	5	5	4	5	5	7	5	6	6	7	7	7	7	7	7	5	5	7	6	6	6	2	2	1	2	1	2	1	2	1	2	2	2	1	1	1	4	5	5	5
1568	Male	Portugal	A2	Master	Professionals	7	1	1	33	4	2	2	3	5	7	2	2	7	6	4	7	6	7	6	5	3	5	6	5	4	2	5	4	4	4	4	2	5	4	4	3	4	4	3	4	3	2	3	3
1569	Female	Portugal	A2	Master	NA	NA	NA	NA	30	4	3	2	4	4	5	1	4	1	6	6	4	6	4	5	4	3	2	2	4	6	4	4	3	4	1	4	3	5	4	3	3	4	1	3	3	4	4	5	5
1570	Female	Portugal	A2	Graduation	Professionals	0	0	0	33	5	5	5	5	5	6	6	4	6	6	6	5	4	6	6	6	6	6	6	5	5	1	2	1	2	2	1	1	1	1	2	2	2	2	2	2	5	5	5	5
1571	Female	Portugal	A2	High school, vocational education or less	Managers	13	13	13	37	5	5	5	5	5	7	7	7	7	4	7	7	7	7	7	7	7	7	7	7	7	1	3	1	4	3	4	1	3	1	1	1	3	2	2	2	5	5	6	6
1572	Male	Portugal	A1	Master	Professionals	29	29	11	54	4	3	4	3	5	7	7	6	3	6	7	6	7	6	6	5	4	4	5	4	4	3	3	2	4	2	2	3	2	1	3	2	2	2	3	2	5	5	4	4
1573	Female	Portugal	B1	NA	Professionals	5	1	1	30	5	5	5	5	5	2	3	1	3	3	3	7	7	7	7	7	7	7	7	3	2	1	1	1	4	1	1	1	4	1	4	1	4	1	1	1	5	5	6	6
1574	Female	Portugal	A2	Master	Professionals	5	5	4	30	3	3	2	3	3	3	1	3	1	1	1	4	2	2	2	2	2	2	5	2	2	3	5	5	5	2	2	2	4	3	3	4	5	2	3	3	3	3	3	4
1576	Female	Portugal	A2	Master	Professionals	11	11	11	37	2	1	5	1	5	7	1	2	1	5	3	5	4	1	4	4	2	4	4	4	4	2	5	4	5	2	2	2	5	2	5	3	5	3	4	3	3	3	2	3
1577	Male	Portugal	A1	Master	Professionals	4	4	3	27	4	5	4	5	4	6	7	7	6	5	6	7	4	5	6	5	5	6	6	5	6	1	3	3	4	1	2	1	2	2	2	2	3	2	3	2	5	5	5	6
1578	Female	Portugal	B1	Graduation	Clerical Support Workers	2	2	2	31	1	1	1	1	1	4	1	4	1	1	4	6	6	2	2	1	1	1	1	1	1	5	5	5	5	4	5	5	5	5	5	5	5	5	5	5	1	1	1	0
1579	Male	Portugal	B2	Graduation	Clerical Support Workers	0	0	0	24	4	5	5	4	5	7	7	7	7	7	5	7	7	6	7	5	3	3	7	5	4	2	2	1	1	1	5	1	2	2	2	3	2	1	2	2	5	5	5	4
1581	NA	Portugal	NA	NA	NA	NA	NA	NA	NA	3	4	3	3	5	NA	NA	NA	NA	NA	NA	NA	NA	NA	NA	NA	NA	NA	NA	NA	NA	2	4	3	3	2	2	2	3	3	2	4	3	2	2	2	5	5	5	5
1582	Female	Portugal	A1	Graduation	Services and Sales Workers	1	1	1	22	3	2	4	3	4	3	2	6	5	4	6	4	5	3	5	1	1	3	2	2	2	3	3	2	2	2	5	3	3	4	4	4	4	2	3	2	3	2	2	1
1587	Female	Portugal	A2	Graduation	Managers	11	5	2	35	5	4	2	4	5	7	6	5	2	5	5	5	2	6	6	5	5	4	4	4	3	2	1	2	2	2	1	2	1	1	2	2	2	1	2	1	5	5	6	5
1588	Female	Portugal	B1	Master	NA	NA	NA	NA	27	4	4	4	3	4	4	4	4	4	4	5	4	3	5	5	4	4	5	5	4	4	2	5	3	5	4	2	2	4	2	4	4	4	3	2	2	4	4	4	4
1591	Male	Portugal	A2	Master	Professionals	18	1	1	45	5	5	5	4	5	7	1	5	2	5	5	7	5	6	7	6	6	6	6	7	3	2	2	1	1	1	1	1	2	1	2	1	3	1	1	1	5	5	6	6
1593	Female	Portugal	B1	Graduation	Clerical Support Workers	6	3	2	33	2	2	2	1	3	7	2	7	2	3	4	4	4	2	2	2	2	3	3	3	2	3	3	4	5	2	2	2	5	4	4	5	5	3	4	3	3	3	3	3
1594	NA	Portugal	NA	NA	NA	NA	NA	NA	NA	3	3	2	2	3	7	1	3	1	2	2	3	2	3	2	1	1	2	2	1	1	NA	NA	NA	NA	NA	NA	NA	NA	NA	NA	NA	NA	NA	NA	NA	NA	NA	NA	NA
1595	Female	Portugal	A2	Graduation	Professionals	14	14	14	40	4	4	4	4	5	4	1	7	2	6	5	5	5	7	6	7	6	6	6	5	5	2	3	2	4	3	2	2	5	2	3	2	3	2	2	2	4	4	5	5
1596	Male	Portugal	A2	NA	Professionals	28	14	18	56	5	5	5	5	5	6	7	6	6	6	7	6	5	5	6	6	5	6	7	6	6	2	1	1	1	1	2	1	1	1	2	1	1	1	1	1	6	6	6	6
1597	Female	Portugal	A2	Master	Clerical Support Workers	0	0	0	27	3	3	4	3	4	3	1	5	4	4	3	4	5	4	6	4	6	5	6	5	4	2	2	4	3	3	3	1	2	2	2	4	3	2	3	3	3	3	3	2
1598	Male	Portugal	A1	Master	Professionals	10	9	5	33	5	4	4	4	5	5	7	5	2	3	5	7	5	7	7	6	6	7	7	2	2	2	3	2	2	2	2	2	4	2	3	3	3	2	2	3	4	4	5	6
1600	Female	Portugal	B1	Master	Professionals	4	3	3	28	5	5	4	4	4	6	6	6	5	4	5	6	3	5	6	5	5	6	6	5	5	2	2	2	2	3	2	2	3	2	2	2	3	2	3	2	5	5	5	5
1601	Female	Portugal	A2	Master	Professionals	20	20	13	42	4	4	3	3	5	5	4	4	4	4	4	4	4	4	4	4	4	5	4	7	7	2	4	3	4	2	1	2	3	3	3	3	3	1	3	2	6	6	6	5
1603	Female	Portugal	A2	Master	Professionals	19	19	19	43	3	3	3	3	3	4	2	4	4	3	3	4	3	3	3	2	2	3	3	2	3	3	3	4	4	3	3	3	4	3	3	4	4	2	3	3	5	5	4	3
1604	NA	Portugal	NA	NA	NA	NA	NA	NA	NA	5	2	5	1	4	5	7	6	3	6	4	6	6	5	6	3	3	5	5	3	3	2	4	2	2	4	4	3	4	4	4	4	4	2	4	2	NA	NA	NA	NA
1609	Female	Portugal	A1	Graduation	Professionals	10	9	9	34	5	5	5	5	5	5	3	7	5	5	5	5	2	3	6	6	6	6	6	3	2	2	5	2	4	2	2	2	2	2	4	2	4	2	2	2	5	5	5	5
1610	Female	Portugal	A2	Master	Professionals	8	4	4	31	5	5	5	5	5	7	1	7	4	7	6	6	7	7	6	6	6	6	6	6	6	1	4	1	2	2	1	1	3	1	1	1	1	1	1	1	5	5	5	6
1611	NA	Portugal	NA	NA	NA	NA	NA	NA	NA	4	4	4	4	5	NA	NA	NA	NA	NA	NA	NA	NA	NA	NA	NA	NA	NA	NA	NA	NA	NA	NA	NA	NA	NA	NA	NA	NA	NA	NA	NA	NA	NA	NA	NA	5	5	5	5
1612	Female	Portugal	A2	Master	Professionals	10	10	1	36	3	3	4	2	3	7	7	5	2	3	2	2	3	2	4	2	2	5	5	3	2	2	4	4	4	4	2	3	2	4	4	4	4	2	3	2	3	3	3	2
1613	Female	Portugal	A1	Graduation	Professionals	18	16	5	43	2	2	2	3	4	5	1	4	3	2	3	4	1	1	2	2	2	2	3	5	5	3	4	4	4	2	2	2	4	2	5	4	4	4	5	3	3	3	3	4
1616	Male	Portugal	A2	Master	Professionals	9	8	3	32	4	4	4	4	5	2	1	6	1	5	3	7	6	2	2	2	2	5	5	3	4	2	4	3	3	1	4	3	2	4	2	4	3	1	2	2	5	5	5	4
1617	NA	Portugal	NA	NA	NA	NA	NA	NA	NA	3	3	2	3	3	NA	NA	NA	NA	NA	NA	NA	NA	NA	NA	NA	NA	NA	NA	NA	NA	3	3	2	4	3	3	3	4	3	3	3	4	5	3	3	3	3	3	3
1619	Female	Portugal	B1	Unfinished graduation	NA	NA	NA	NA	30	4	3	3	3	5	5	4	5	2	3	5	4	5	4	5	2	3	3	4	3	3	2	4	2	3	2	2	2	3	2	3	4	3	3	4	4	5	4	4	5
1620	Male	Portugal	A2	Graduation	Professionals	9	25	9	43	4	4	4	4	5	7	7	1	2	5	5	3	1	5	4	5	5	6	6	6	6	2	4	2	4	2	2	1	1	1	3	2	3	2	2	2	5	5	5	6
1623	Male	Portugal	B1	High school, vocational education or less	NA	NA	NA	NA	13	3	3	3	3	3	7	4	6	7	7	5	7	3	4	5	6	3	4	4	4	4	2	5	5	5	4	3	4	4	4	4	5	5	3	3	2	0	0	0	4
1626	Female	Portugal	A2	Post-graduation (not master neither PhD)	Professionals	10	1	1	35	4	4	4	3	5	5	2	4	3	5	6	6	4	5	5	6	5	5	4	3	2	2	4	2	4	3	3	2	3	3	5	2	5	4	3	4	5	4	5	5
1629	Male	Portugal	B1	Graduation	Technicians and Associate Professionals	15	10	8	40	3	4	3	3	3	5	1	5	3	2	3	2	3	3	5	3	3	5	5	5	5	1	3	3	3	2	2	2	4	2	2	3	2	2	3	3	4	4	4	4
1630	Female	Portugal	B1	Graduation	Technicians and Associate Professionals	10	1	1	33	4	4	4	4	4	7	1	6	1	3	1	5	2	4	5	5	5	5	5	5	5	2	2	2	2	2	2	2	3	2	4	2	2	2	2	2	5	5	5	5
1631	Female	Portugal	A2	Master	Professionals	1	0	0	24	5	5	5	5	5	7	6	4	5	6	6	7	5	6	6	6	6	7	6	7	5	1	4	1	4	1	2	1	4	1	4	1	4	2	1	1	6	6	6	6
1635	Female	Portugal	A2	Graduation	Professionals	10	8	8	35	3	4	5	4	5	7	1	5	2	5	6	4	5	5	7	6	6	6	6	6	6	1	2	2	2	2	3	2	2	1	2	2	1	2	2	2	5	5	5	5
1639	Female	Portugal	B1	High school, vocational education or less	Professionals	11	2	2	16	4	4	4	4	4	5	6	5	5	5	4	7	6	5	5	5	5	6	7	5	4	2	3	2	3	2	2	2	2	1	2	3	3	2	2	3	5	5	5	5
1642	Female	Portugal	A2	NA	Professionals	26	26	26	48	4	4	5	4	5	5	6	6	3	7	7	7	6	6	6	6	6	6	6	7	7	2	4	1	4	2	1	1	3	1	2	2	3	2	2	2	5	5	6	6
1643	Female	Portugal	A2	High school, vocational education or less	Professionals	11	2	1	16	5	4	4	4	4	4	5	5	4	5	5	7	5	5	6	6	6	6	6	5	5	2	4	2	4	2	3	2	3	2	3	3	4	3	2	3	3	3	3	3
1644	NA	Portugal	NA	NA	NA	NA	NA	NA	NA	4	3	4	4	5	NA	NA	NA	NA	NA	NA	NA	NA	NA	NA	NA	NA	NA	NA	NA	NA	NA	NA	NA	NA	NA	NA	NA	NA	NA	NA	NA	NA	NA	NA	NA	3	3	4	4
1645	Female	Portugal	A2	Graduation	Professionals	15	15	15	38	4	4	5	4	5	6	6	7	5	6	6	7	6	6	6	5	5	5	5	6	6	2	2	2	2	2	2	2	2	2	1	2	2	1	3	1	5	5	5	6
1646	Female	Portugal	A1	Master	Professionals	5	4	4	29	5	4	5	4	5	3	1	2	2	1	1	3	1	4	4	4	4	6	6	2	1	1	3	3	5	2	2	1	3	3	5	3	5	3	1	2	5	5	6	6
1647	Male	Portugal	A1	NA	Professionals	55	55	33	32	3	3	3	3	3	4	4	4	4	4	4	4	4	4	4	4	4	4	4	4	4	3	3	3	3	3	3	3	3	3	3	3	3	3	3	3	3	3	3	3
1648	NA	Portugal	NA	NA	NA	NA	NA	NA	NA	4	4	4	4	4	NA	NA	NA	NA	NA	NA	NA	NA	NA	NA	NA	NA	NA	NA	NA	NA	NA	NA	NA	NA	NA	NA	NA	NA	NA	NA	NA	NA	NA	NA	NA	NA	NA	NA	NA
1649	Male	Portugal	A1	Master	Professionals	25	25	25	50	4	3	2	4	4	5	4	4	1	5	6	2	1	1	6	4	4	2	3	3	6	2	4	4	4	2	5	4	5	3	1	5	5	2	4	4	5	5	6	6
[truncated: 5 more columns]
